# Supplementary material for: Domain-specific schema reuse supports flexible learning to learn in the primate brain
Source: Nat Commun. 2026 Jan 29;17:2150. doi: 10.1038/s41467-026-68692-x (PMC12957312; doi:10.1038/s41467-026-68692-x)
Supplement: Supplementary file 4 — Source Data [file 41467_2026_68692_MOESM4_ESM.xlsx]

## Sheet: Fig.2
	Fig.2d							Fig.2e
								Monkey AB						Monkey ZZ						Monkey XW
	Task	A	B/C	Revisit-A	Reverse-A			Task	A	B	Revisit-A	Reverse-A		Task	A	B	Revisit-A	Reverse-A		Task	A	B	C	Revisit-A
	mean	0.18	0.09	0.06	0.31			mean	0.18	0.14	0.06	0.35		mean	0.22	0.07	0.05	0.27		mean	0.13	0.05	0.09	0.07
	std	0.06	0.06	0.03	0.12			std	0.06	0.09	0.03	0.13		std	0.05	0.05	0.03	0.10		std	0.06	0.0057	0.03	0.04
		0.2371	0.1034	0.0606	0.4599				0.2371	0.1034	0.0606	0.4599			0.1840	0.0828	0.0307	0.2270			0.0481	0.0481	0.0481	0.1346
		0.2345	0.2020	0.0912	0.1694				0.2345	0.2020	0.0912	0.1694		scatter	0.1833	0.0322	0.0836	0.1929			0.1232	0.0493	0.1133	0.0493
		0.1244	0.2437	0.0330	0.3452			scatter	0.1244	0.2437	0.0330	0.3452			0.2795	0.0207	0.0455	0.2381		scatter	0.1389	0.0463	0.1065	0.0602
		0.1289	0.0280	0.0840	0.4790				0.1289	0.0280	0.0840	0.4790			0.2458	0.1292	0.0208	0.4146			0.1389	0.0463	0.1065	0.0602
		0.1633	0.1033	0.0333	0.3067				0.1633	0.1033	0.0333	0.3067									0.2254	0.0599	0.0775	0.0352
		0.1840	0.0828	0.0307	0.1929
		0.1833	0.0322	0.0836	0.2381			P-Value	A	B	Revisit-A	Reverse-A		P-Value	A	B	Revisit-A	Reverse-A		P-Value	A	B	C	Revisit-A
		0.2795	0.0207	0.0455	0.4146			A	*	0.39	0.0058	0.02		A	*	0.0039	0.00065	0.45		A	*	0.017	0.19	0.08
		0.2458	0.1292	0.0208				B		*	0.17	0.01		B		*	0.49	0.01		B		*	0.01	0.34
	scatter	0.0481	0.0481	0.1346				Revisit-A			*	0.001		Revisit-A			*	0.005		C			*	0.32
		0.1232	0.0493	0.0493				Reverse-A				*		Reverse-A				*		Revisit-A				*
		0.1389	0.0463	0.0602
		0.1389	0.0463	0.0602				Hedge's g	A	B	Revisit-A	Reverse-A		Hedge's g	A	B	Revisit-A	Reverse-A		Hedge's g	A	B	C	Revisit-A
		0.2254	0.0599	0.0352				A	*	0.57	2.36	-1.80		A	*	3.22	4.57	-0.58		A	*	1.90	0.92	1.28
			0.0481					B		*	0.74	-2.00		B		*	0.52	-2.57		B		*	-2.04	-0.65
			0.1133					Revisit-A			*	-3.05		Revisit-A			*	-3.05		C			*	0.67
			0.1065					Reverse-A				*		Reverse-A				*		Revisit-A				*
			0.1065
			0.0775
	P-Value	A	B	Revisit-A	Reverse-A
	A	*	0.00023	1.52e-06	0.0012
	B		*	0.14	2.07e-07
	Revisit-A			*	1.02e-07
	Reverse-A				*
	Hedge's g	A	B	Revisit-A	Reverse-A
	A	*	1.47	2.34	-1.59
	B		*	0.57	-2.82
	Revisit-A			*	-3.37
	Reverse-A				*

## Sheet: Fig.3
	Fig.3b						Fig.3c						Fig.3d														Fig.3e upper panel					Fig.3e lower panel
													Monkey AB							Monkey AB							Monkey XW					Monkey XW
		A&B&C		Revisit-A				A	B	C	Revisit-A		Major Component of Decision Subspace							Major Component of Stimuli Subspace							Major Component of Decision Subspace					Major Component of Decision Subspace
		acc_stimuli	acc_decision	acc_stimuli	acc_decision		mean	0.96	0.85	0.91	0.81		St A1	St A2	St B1	St B2	St Revisit-A1	St Revisit-A2		St A1	St A2	St B1	St B2	St Revisit-A1	St Revisit-A2		St A1	St A2	St B1	St B2		St A1	St A2	St Revisit-A1	St Revisit-A2
	mean	0.62	0.90	0.18	0.91		std	0.05	0.14	0.04	0.14		0.158165	0.0943147	0.0180583	-0.132675	0.251478	0.0646805		0.520429	0.284942	0.513441	0.344867	0.502334	0.49745		3.82189	7.21357	0.691381	7.18667		3.82189	7.21357	0.691381	7.18667
	std	0.12	1.00	0.06	0.06								0.157145	0.0934955	0.0252465	-0.13829	0.246545	0.0725911		0.521976	0.291555	0.523018	0.342735	0.50423	0.511129		2.81261	7.70542	-0.625889	6.56219		2.81261	7.70542	-0.625889	6.56219
		0.67	1.00	0.25	0.89								0.156324	0.0928634	0.0326755	-0.143873	0.241004	0.0804876		0.52321	0.29759	0.532741	0.341053	0.506326	0.52497		1.72627	8.07159	-1.84388	5.93231		1.72627	8.07159	-1.84388	5.93231
	scatter	0.48	0.92	0.13	0.87								0.155771	0.0923563	0.04027	-0.149274	0.23479	0.0883817		0.524129	0.303041	0.542781	0.340023	0.508504	0.538708		0.595438	8.25027	-2.98903	5.33492		0.595438	8.25027	-2.98903	5.33492
		0.72	0.97	0.15	0.99								0.155342	0.0919659	0.0479063	-0.154477	0.2278	0.0962421		0.524612	0.307862	0.553126	0.33958	0.510368	0.55225		-0.547007	8.2746	-4.08154	4.7736		-0.547007	8.2746	-4.08154	4.7736
													0.155015	0.0916608	0.0555486	-0.159395	0.220046	0.104082		0.52452	0.312028	0.563781	0.339715	0.511733	0.565574		-1.69511	8.20138	-5.10975	4.2594		-1.69511	8.20138	-5.10975	4.2594
	P-Value		A&B&C					P	Cohen’s f				0.154739	0.0914677	0.0632565	-0.163822	0.211582	0.111852		0.523759	0.315623	0.574523	0.340464	0.512415	0.578593		-2.83311	8.07858	-6.1225	3.80669		-2.83311	8.07858	-6.1225	3.80669
			acc_stimuli	acc_decision			One-way ANOVA	0.066	0.56				0.154463	0.0914302	0.0710211	-0.167643	0.202487	0.119455		0.522249	0.318712	0.585195	0.341732	0.512467	0.591271		-3.94438	7.95148	-7.10891	3.39759		-3.94438	7.95148	-7.10891	3.39759
	Revisit-A	acc_stimuli	0.0054	*									0.1542	0.0916027	0.0789829	-0.170814	0.192865	0.126792		0.519944	0.321468	0.595455	0.343506	0.512016	0.603525		-5.02126	7.86495	-8.04251	2.9939		-5.02126	7.86495	-8.04251	2.9939
		acc_decision	*	0.33									0.153989	0.0919412	0.0872238	-0.173195	0.182802	0.133747		0.516828	0.323989	0.605087	0.345799	0.511148	0.615262		-6.0652	7.82444	-8.90078	2.58589		-6.0652	7.82444	-8.90078	2.58589
													0.153965	0.0924616	0.0958456	-0.174735	0.172328	0.140223		0.512902	0.326356	0.61392	0.348693	0.509753	0.626356		-7.05821	7.78781	-9.64697	2.17817		-7.05821	7.78781	-9.64697	2.17817
													0.15418	0.0931114	0.104898	-0.175356	0.161525	0.146122		0.508136	0.328682	0.621927	0.35226	0.50787	0.636521		-8.00517	7.7522	-10.2506	1.79023		-8.00517	7.7522	-10.2506	1.79023
	Hedge's g		A&B&C										0.154702	0.0938126	0.114335	-0.175057	0.150339	0.15139		0.50256	0.331003	0.629111	0.356559	0.50532	0.645375		-8.89971	7.75027	-10.6982	1.45086		-8.89971	7.75027	-10.6982	1.45086
			acc_stimuli	acc_decision									0.155543	0.094533	0.124028	-0.173806	0.138797	0.155964		0.496122	0.333455	0.635568	0.36167	0.501856	0.652609		-9.74602	7.72064	-10.9797	1.19369		-9.74602	7.72064	-10.9797	1.19369
	Revisit-A	acc_stimuli	4.48	*									0.1567	0.0952068	0.133781	-0.171639	0.126898	0.1598		0.488913	0.335976	0.641357	0.367569	0.497277	0.657961		-10.5556	7.65086	-11.104	1.03524		-10.5556	7.65086	-11.104	1.03524
		acc_decision	*	0.91									0.158156	0.0957933	0.143449	-0.168558	0.11472	0.16284		0.481093	0.338625	0.646474	0.37426	0.491565	0.661237		-11.3275	7.55256	-11.0663	0.992223		-11.3275	7.55256	-11.0663	0.992223
													0.159845	0.0962609	0.152799	-0.164641	0.102337	0.16508		0.472794	0.341249	0.650744	0.381718	0.484573	0.662438		-12.0458	7.3895	-10.8818	1.0596		-12.0458	7.3895	-10.8818	1.0596
													0.161635	0.0965725	0.161771	-0.159943	0.0898509	0.166485		0.464135	0.343787	0.654012	0.389837	0.476402	0.661717		-12.6959	7.1971	-10.5513	1.21557		-12.6959	7.1971	-10.5513	1.21557
													0.163409	0.0968191	0.170321	-0.15448	0.0773756	0.167066		0.45523	0.346097	0.656066	0.398613	0.467078	0.659299		-13.2646	6.97867	-10.0847	1.44887		-13.2646	6.97867	-10.0847	1.44887
													0.165096	0.0970321	0.178384	-0.148338	0.0649932	0.166886		0.446185	0.348056	0.656798	0.407922	0.456722	0.655241		-13.7117	6.74116	-9.49022	1.75413		-13.7117	6.74116	-9.49022	1.75413
													0.166612	0.0972964	0.185932	-0.14162	0.0528012	0.16601		0.437151	0.349655	0.656092	0.417632	0.445492	0.64967		-14.0018	6.49361	-8.79317	2.11284		-14.0018	6.49361	-8.79317	2.11284
													0.16786	0.097662	0.192934	-0.134418	0.0408979	0.164502		0.4282	0.350981	0.654015	0.42762	0.433566	0.642638		-14.1015	6.20357	-8.02163	2.50648		-14.1015	6.20357	-8.02163	2.50648
													0.168837	0.0981985	0.199427	-0.126862	0.0293585	0.162444		0.41952	0.352214	0.65064	0.437743	0.42108	0.634216		-13.9953	5.81158	-7.19632	2.90392		-13.9953	5.81158	-7.19632	2.90392
													0.169563	0.0989187	0.205393	-0.119046	0.0182861	0.159977		0.411225	0.35352	0.64617	0.447748	0.408252	0.624569		-13.6841	5.30127	-6.34887	3.28577		-13.6841	5.30127	-6.34887	3.28577
													0.170072	0.0998268	0.210927	-0.111065	0.00778665	0.157216		0.403466	0.355078	0.640735	0.457439	0.395342	0.613998		-13.1906	4.64745	-5.51004	3.63252		-13.1906	4.64745	-5.51004	3.63252
													0.170391	0.100926	0.216147	-0.102869	-0.00202874	0.154306		0.39632	0.356884	0.634506	0.466694	0.382545	0.602959		-12.541	3.87761	-4.70082	3.92916		-12.541	3.87761	-4.70082	3.92916
													0.170495	0.102072	0.221621	-0.0946999	-0.0113225	0.151773		0.39003	0.35975	0.627834	0.475473	0.370021	0.591984		-11.7737	3.02939	-3.97367	4.15621		-11.7737	3.02939	-3.97367	4.15621
													0.170408	0.103546	0.226997	-0.0860679	-0.0197082	0.149234		0.384017	0.362423	0.620918	0.483408	0.358262	0.581523		-10.9822	2.14163	-3.33158	4.34345		-10.9822	2.14163	-3.33158	4.34345
													0.170215	0.105451	0.232279	-0.0769313	-0.0270892	0.146806		0.378463	0.364848	0.613973	0.490426	0.347645	0.571898		-10.1782	1.26015	-2.77119	4.48276		-10.1782	1.26015	-2.77119	4.48276
													0.169904	0.107897	0.237546	-0.0672453	-0.0333553	0.14466		0.373413	0.367194	0.607206	0.496474	0.338501	0.563367		-9.36375	0.467369	-2.28999	4.58315		-9.36375	0.467369	-2.28999	4.58315
													0.169511	0.111081	0.242808	-0.0569451	-0.0383866	0.142834		0.36899	0.369578	0.600778	0.501588	0.331022	0.556113		-8.52961	-0.211913	-1.86768	4.63688		-8.52961	-0.211913	-1.86768	4.63688
													0.169052	0.11503	0.248074	-0.0460227	-0.0420372	0.141368		0.365114	0.37227	0.594807	0.505675	0.325399	0.550191		-7.66771	-0.69011	-1.47605	4.62527		-7.66771	-0.69011	-1.47605	4.62527
													0.168639	0.119756	0.253469	-0.034468	-0.0441747	0.140353		0.361771	0.375356	0.589494	0.508584	0.321807	0.545705		-6.79939	-0.90527	-1.1007	4.53473		-6.79939	-0.90527	-1.1007	4.53473
													0.168339	0.125171	0.259051	-0.0221929	-0.0447306	0.139886		0.35878	0.378863	0.585084	0.510289	0.320194	0.542764		-5.93303	-0.848495	-0.72821	4.36889		-5.93303	-0.848495	-0.72821	4.36889
													0.168241	0.131117	0.265014	-0.00917668	-0.0436404	0.140029		0.356049	0.382638	0.581728	0.510726	0.320679	0.541393		-5.08461	-0.489747	-0.385061	4.12153		-5.08461	-0.489747	-0.385061	4.12153
													0.168428	0.13737	0.27144	0.00452796	-0.0409551	0.140908		0.353466	0.386367	0.579609	0.509872	0.323238	0.541589		-4.2759	0.16151	-0.0697249	3.79606		-4.2759	0.16151	-0.0697249	3.79606
													0.168982	0.143841	0.278432	0.0187347	-0.0368929	0.142631		0.35097	0.389908	0.578929	0.507704	0.327843	0.543397		-3.50697	1.01984	0.19129	3.38969		-3.50697	1.01984	0.19129	3.38969
													0.16999	0.150405	0.28595	0.0332482	-0.0315348	0.145226		0.348585	0.39294	0.579745	0.504268	0.334515	0.546912		-2.76685	1.98845	0.438071	2.89114		-2.76685	1.98845	0.438071	2.89114
													0.171526	0.156915	0.293889	0.0478349	-0.0250189	0.148707		0.346322	0.395306	0.581992	0.499578	0.343226	0.552137		-2.04022	2.96434	0.691407	2.29249		-2.04022	2.96434	0.691407	2.29249
													0.173722	0.163246	0.302119	0.0622432	-0.0174301	0.152974		0.344269	0.396841	0.585552	0.493734	0.353843	0.559093		-1.33608	3.83374	0.992675	1.60711		-1.33608	3.83374	0.992675	1.60711
													0.176542	0.16929	0.310432	0.0763009	-0.00881327	0.157826		0.342445	0.397578	0.590224	0.486819	0.366091	0.567676		-0.649388	4.47906	1.38551	0.821377		-0.649388	4.47906	1.38551	0.821377
													0.179996	0.17493	0.318622	0.0898316	0.000802917	0.163147		0.340907	0.397577	0.595711	0.479037	0.379688	0.577719		0.00325395	4.88875	1.89512	-0.0564114		0.00325395	4.88875	1.89512	-0.0564114
													0.184043	0.180011	0.326523	0.102764	0.0112743	0.168808		0.339694	0.39676	0.601856	0.4706	0.394178	0.58892		0.60677	4.96187	2.50001	-0.9927		0.60677	4.96187	2.50001	-0.9927
													0.18854	0.184369	0.333987	0.115005	0.0224562	0.174664		0.338805	0.395005	0.608451	0.461772	0.409155	0.601105		1.15044	4.72296	3.15074	-1.97304		1.15044	4.72296	3.15074	-1.97304
													0.193353	0.187829	0.340906	0.126406	0.0341606	0.180615		0.338266	0.392098	0.615387	0.452741	0.424298	0.614045		1.60635	4.21771	3.79162	-2.99244		1.60635	4.21771	3.79162	-2.99244
													0.198436	0.190265	0.347226	0.136826	0.0461987	0.18655		0.33809	0.387753	0.62263	0.443793	0.43927	0.627532		1.97862	3.46351	4.3754	-4.0252		1.97862	3.46351	4.3754	-4.0252
													0.203715	0.191499	0.352817	0.146154	0.0584361	0.192402		0.338339	0.381705	0.63013	0.435065	0.453949	0.641312		2.29681	2.50027	4.83646	-5.04688		2.29681	2.50027	4.83646	-5.04688
													0.209115	0.191408	0.357517	0.154267	0.0707579	0.198045		0.338991	0.373718	0.637833	0.426731	0.468119	0.655122		2.56683	1.39064	5.17778	-6.04015		2.56683	1.39064	5.17778	-6.04015
													0.214515	0.190005	0.361116	0.161114	0.0830104	0.203469		0.34006	0.363906	0.645564	0.418981	0.481558	0.668681		2.79211	0.220303	5.35697	-6.97712		2.79211	0.220303	5.35697	-6.97712
													0.219741	0.187364	0.363454	0.166526	0.0951346	0.208642		0.3415	0.352421	0.653181	0.411852	0.494028	0.681729		2.9848	-0.960366	5.37543	-7.83028		2.9848	-0.960366	5.37543	-7.83028
													0.224537	0.183678	0.364323	0.170487	0.10706	0.213514		0.343208	0.33968	0.660469	0.40542	0.50534	0.693946		3.14484	-2.10884	5.24024	-8.576		3.14484	-2.10884	5.24024	-8.576
													0.228747	0.179073	0.363601	0.17285	0.118625	0.218		0.345144	0.325925	0.667109	0.399639	0.51544	0.70514		3.23927	-3.1315	4.98415	-9.19446		3.23927	-3.1315	4.98415	-9.19446
													0.232129	0.173731	0.361266	0.173471	0.129756	0.221908		0.347133	0.311416	0.672971	0.394447	0.524435	0.715136		3.23728	-4.02463	4.65246	-9.66664		3.23728	-4.02463	4.65246	-9.66664
													0.234525	0.167769	0.357377	0.172173	0.140259	0.225105		0.349067	0.296199	0.677806	0.38979	0.53242	0.723731		3.10401	-4.72764	4.28199	-9.9832		3.10401	-4.72764	4.28199	-9.9832
													0.235893	0.161178	0.352098	0.168824	0.14996	0.227362		0.350863	0.280253	0.681659	0.385628	0.539659	0.730556		2.81067	-5.25245	3.90052	-10.112		2.81067	-5.25245	3.90052	-10.112
													0.236136	0.153961	0.345656	0.16332	0.158643	0.228516		0.352406	0.263565	0.684582	0.381945	0.546288	0.735203		2.35253	-5.60488	3.51313	-10.036		2.35253	-5.60488	3.51313	-10.036
													0.235147	0.146106	0.338217	0.155539	0.165994	0.22847		0.353551	0.246079	0.686724	0.378582	0.552222	0.737339		1.7192	-5.72422	3.13388	-9.77112		1.7192	-5.72422	3.13388	-9.77112
													0.232842	0.137697	0.330021	0.145483	0.17181	0.227225		0.354143	0.228003	0.688223	0.375508	0.557378	0.736659		0.919962	-5.61802	2.76045	-9.31235		0.919962	-5.61802	2.76045	-9.31235
													0.229125	0.128815	0.321236	0.133187	0.175941	0.224855		0.354079	0.209606	0.68929	0.372479	0.561697	0.733077		-0.00948394	-5.29274	2.38849	-8.65126		-0.00948394	-5.29274	2.38849	-8.65126
													0.223964	0.119694	0.311979	0.118672	0.178349	0.221421		0.353246	0.191297	0.689948	0.369205	0.565191	0.726681		-1.02916	-4.7704	2.02288	-7.81382		-1.02916	-4.7704	2.02288	-7.81382
													0.217404	0.110582	0.302393	0.102217	0.179083	0.216957		0.351602	0.173513	0.690095	0.365532	0.568046	0.717761		-2.10727	-4.0968	1.67739	-6.84291		-2.10727	-4.0968	1.67739	-6.84291
													0.209596	0.101605	0.292647	0.0839653	0.178223	0.211622		0.349152	0.156461	0.689559	0.361257	0.570453	0.706655		-3.19939	-3.32848	1.36387	-5.76287		-3.19939	-3.32848	1.36387	-5.76287
													0.200738	0.0929785	0.282971	0.0641912	0.175914	0.205452		0.345864	0.140373	0.68823	0.3562	0.572702	0.693628		-4.26021	-2.57649	1.07679	-4.59634		-4.26021	-2.57649	1.07679	-4.59634
													0.191137	0.0847027	0.273601	0.0432106	0.172258	0.198571		0.34177	0.125322	0.685919	0.350268	0.575022	0.678872		-5.26908	-1.85242	0.81228	-3.37034		-5.26908	-1.85242	0.81228	-3.37034
													0.181066	0.0768094	0.264788	0.021319	0.167378	0.191028		0.33685	0.111321	0.682644	0.343432	0.577495	0.662436		-6.18602	-1.22134	0.561876	-2.10499		-6.18602	-1.22134	0.561876	-2.10499
													0.170692	0.0692174	0.256726	-0.0012218	0.161307	0.182993		0.331004	0.0983337	0.678385	0.335576	0.579974	0.64431		-6.99403	-0.655247	0.302356	-0.827093		-6.99403	-0.655247	0.302356	-0.827093
													0.160217	0.0618715	0.249558	-0.0241161	0.154152	0.174543		0.324236	0.0863411	0.673303	0.326634	0.582407	0.624455		-7.67734	-0.0995889	0.0377956	0.447055		-7.67734	-0.0995889	0.0377956	0.447055
													0.14975	0.0547822	0.243192	-0.0471194	0.14608	0.165778		0.316524	0.0753005	0.667483	0.316634	0.584596	0.602907		-8.20693	0.419086	-0.230906	1.69597		-8.20693	0.419086	-0.230906	1.69597
													0.13936	0.0479443	0.237461	-0.0700291	0.137155	0.156716		0.307891	0.065159	0.660958	0.305552	0.586324	0.579807		-8.56543	0.957096	-0.500686	2.89197		-8.56543	0.957096	-0.500686	2.89197
													0.129064	0.0414297	0.232168	-0.0926205	0.127511	0.147458		0.298404	0.0558716	0.653689	0.293528	0.587383	0.555552		-8.76501	1.50303	-0.759744	4.00394		-8.76501	1.50303	-0.759744	4.00394
													0.118877	0.0352658	0.227139	-0.114573	0.117293	0.138089		0.288059	0.0473749	0.645757	0.280767	0.587628	0.530503		-8.80222	2.05228	-0.987548	5.01903		-8.80222	2.05228	-0.987548	5.01903
													0.108864	0.0294054	0.222123	-0.135641	0.10667	0.128838		0.276877	0.0394803	0.637095	0.267368	0.586968	0.505093		-8.69818	2.58612	-1.14872	5.93875		-8.69818	2.58612	-1.14872	5.93875
													0.0990737	0.0239032	0.216964	-0.155438	0.0959341	0.119796		0.264787	0.0321735	0.627769	0.253483	0.585389	0.479756		-8.45628	3.09551	-1.26183	6.75307		-8.45628	3.09551	-1.26183	6.75307
													0.0896153	0.0185819	0.211558	-0.173634	0.0853846	0.111165		0.251833	0.0253585	0.617859	0.239329	0.582956	0.454755		-8.08846	3.5371	-1.3185	7.442		-8.08846	3.5371	-1.3185	7.442
													0.0805224	0.0133836	0.205793	-0.189973	0.0753387	0.10308		0.237989	0.0190513	0.607538	0.225028	0.579815	0.430218		-7.58792	3.88811	-1.34334	7.99078		-7.58792	3.88811	-1.34334	7.99078
													0.0718636	0.00817161	0.199574	-0.204292	0.0661823	0.0957365		0.22334	0.0133579	0.596963	0.210719	0.576046	0.406344		-6.97506	4.13637	-1.35367	8.38047		-6.97506	4.13637	-1.35367	8.38047
													0.0637663	0.00289186	0.192801	-0.21648	0.0582399	0.0892259		0.208093	0.00833806	0.586332	0.196662	0.57174	0.383258		-6.25771	4.32634	-1.37947	8.59212		-6.25771	4.32634	-1.37947	8.59212
													0.0562806	-0.00252941	0.185386	-0.226532	0.0515797	0.0835649		0.192358	0.00410978	0.575804	0.183051	0.566756	0.361158		-5.46564	4.47693	-1.45759	8.6431		-5.46564	4.47693	-1.45759	8.6431
													0.0494532	-0.00813825	0.17728	-0.23453	0.0463451	0.0787952		0.176251	0.000756302	0.565468	0.170013	0.561017	0.34024		-4.64636	4.66066	-1.60608	8.56534		-4.64636	4.66066	-1.60608	8.56534
													0.0433566	-0.0139816	0.168527	-0.240562	0.0425097	0.0748624		0.159885	-0.00182812	0.555524	0.157536	0.55444	0.320852		-3.84902	4.91792	-1.84621	8.39301		-3.84902	4.91792	-1.84621	8.39301
													0.0379985	-0.0201027	0.159137	-0.244746	0.0400219	0.071637		0.143335	-0.00369183	0.546099	0.145575	0.54716	0.30312		-3.11796	5.26046	-2.20394	8.18366		-3.11796	5.26046	-2.20394	8.18366
													0.0333756	-0.0264804	0.149179	-0.247227	0.038805	0.0690358		0.126701	-0.00511678	0.53737	0.133986	0.539184	0.287292		-2.51368	5.66148	-2.71866	7.98829		-2.51368	5.66148	-2.71866	7.98829
													0.0294371	-0.0330846	0.138711	-0.248092	0.0389615	0.0668341		0.110019	-0.00615578	0.529515	0.122729	0.530752	0.273442		-2.05015	6.03432	-3.44252	7.83844		-2.05015	6.03432	-3.44252	7.83844
													0.0261215	-0.0399191	0.127704	-0.247552	0.0405707	0.0649152		0.0934257	-0.00694043	0.5226	0.111674	0.52211	0.261527		-1.75461	6.3046	-4.37437	7.73876		-1.75461	6.3046	-4.37437	7.73876
													0.023397	-0.0467746	0.116147	-0.24575	0.0437811	0.0632432		0.0770429	-0.00745376	0.516629	0.100852	0.513352	0.251631		-1.63473	6.42432	-5.52243	7.71007		-1.63473	6.42432	-5.52243	7.71007
													0.0212216	-0.0534961	0.104089	-0.242846	0.0486476	0.0618419		0.0609632	-0.00755107	0.511537	0.090312	0.504495	0.243734		-1.68669	6.40165	-6.87014	7.74412		-1.68669	6.40165	-6.87014	7.74412
													0.0194585	-0.060021	0.0915658	-0.238974	0.0550853	0.0607672		0.0452397	-0.00730258	0.507223	0.08017	0.495519	0.237617		-1.90515	6.33387	-8.36861	7.84608		-1.90515	6.33387	-8.36861	7.84608
													0.0179143	-0.0662019	0.0787922	-0.234343	0.0628362	0.0600904		0.0298885	-0.00654868	0.503408	0.0705754	0.486288	0.233065		-2.26399	6.28759	-9.98044	8.02359		-2.26399	6.28759	-9.98044	8.02359
													0.0164927	-0.0720287	0.0660153	-0.229193	0.0716433	0.0599884		0.0150517	-0.00535518	0.499955	0.061646	0.476836	0.229649		-2.7518	6.43048	-11.6382	8.27336		-2.7518	6.43048	-11.6382	8.27336
													0.014951	-0.0774582	0.0534885	-0.223602	0.080903	0.0605659		0.000732114	-0.00392236	0.496757	0.0534862	0.467073	0.227041		-3.34165	6.86938	-13.2857	8.59275		-3.34165	6.86938	-13.2857	8.59275
													0.0131594	-0.0824906	0.0413561	-0.217815	0.0902365	0.0619803		-0.0129656	-0.00250832	0.493664	0.0462354	0.456943	0.224836		-4.01191	7.62984	-14.8493	8.9802		-4.01191	7.62984	-14.8493	8.9802
													0.0109063	-0.087119	0.0298116	-0.211934	0.0992126	0.0641564		-0.0260557	-0.00133073	0.490632	0.0399346	0.446362	0.222701		-4.73902	8.70579	-16.2584	9.42258		-4.73902	8.70579	-16.2584	9.42258
													0.00810039	-0.0912255	0.0188936	-0.206116	0.107611	0.0670563		-0.0384874	-0.00036801	0.487478	0.0346788	0.435399	0.220465		-5.48327	10.0354	-17.4175	9.89059		-5.48327	10.0354	-17.4175	9.89059
													0.00469691	-0.0946335	0.00864997	-0.200468	0.115151	0.0705359		-0.0501852	0.00035622	0.484089	0.0304319	0.423935	0.21788		-6.23273	11.5219	-18.2537	10.3581		-6.23273	11.5219	-18.2537	10.3581
													0.000647625	-0.0973585	-0.000781641	-0.195032	0.12176	0.0745887		-0.0611522	0.000872607	0.480393	0.0272179	0.412017	0.215025		-6.96837	13.0232	-18.7158	10.8216		-6.96837	13.0232	-18.7158	10.8216
													-0.00417416	-0.0993776	-0.00931508	-0.18987	0.127388	0.0790539		-0.0714077	0.00129569	0.476303	0.024965	0.399764	0.211804		-7.69884	14.481	-18.78	11.2568		-7.69884	14.481	-18.78	11.2568
													-0.00977137	-0.100728	-0.0167943	-0.18497	0.131988	0.0838862		-0.0810131	0.00167283	0.471736	0.023615	0.387355	0.20832		-8.45032	15.8222	-18.4586	11.6516		-8.45032	15.8222	-18.4586	11.6516
													-0.0161541	-0.101438	-0.0230322	-0.180306	0.135465	0.0890236		-0.0900029	0.00212163	0.466727	0.0231234	0.375086	0.20467		-9.23927	16.9988	-17.8331	12.0078		-9.23927	16.9988	-17.8331	12.0078
													-0.0233172	-0.101655	-0.02797	-0.175845	0.137761	0.0943824		-0.0984851	0.00233657	0.461411	0.0232982	0.363169	0.200999		-10.0956	17.9793	-16.9454	12.3177		-10.0956	17.9793	-16.9454	12.3177
													-0.0312606	-0.101356	-0.0314732	-0.171502	0.138816	0.0997832		-0.10657	0.00228594	0.455815	0.0241588	0.351858	0.197631		-11.0101	18.7434	-15.8783	12.5892		-11.0101	18.7434	-15.8783	12.5892
													-0.0398375	-0.100572	-0.0333929	-0.1673	0.138689	0.105089		-0.114229	0.0019129	0.450133	0.0257069	0.341431	0.194758		-11.9886	19.2892	-14.7142	12.8334		-11.9886	19.2892	-14.7142	12.8334
													-0.0489968	-0.0992501	-0.0336839	-0.163098	0.13743	0.110296		-0.121573	0.00110013	0.444577	0.0279511	0.332041	0.192634		-12.9989	19.5881	-13.5307	13.0528		-12.9989	19.5881	-13.5307	13.0528
													-0.058498	-0.0973383	-0.0323723	-0.158803	0.135234	0.115404		-0.128453	-4.658e-05	0.439231	0.0309087	0.323918	0.191431		-14.0139	19.6226	-12.4024	13.242		-14.0139	19.6226	-12.4024	13.242
													-0.0682047	-0.0948794	-0.0294629	-0.154318	0.132271	0.120349		-0.13481	-0.00148353	0.434391	0.0346187	0.317228	0.191287		-15.028	19.4038	-11.3885	13.3987		-15.028	19.4038	-11.3885	13.3987
													-0.0779648	-0.0918586	-0.0250698	-0.149553	0.128838	0.125173		-0.140572	-0.00308853	0.430154	0.039128	0.312126	0.192328		-16.0273	18.9842	-10.5415	13.5239		-16.0273	18.9842	-10.5415	13.5239
													-0.0875856	-0.0883075	-0.0193503	-0.144342	0.125085	0.12982		-0.145631	-0.0047291	0.42669	0.0444025	0.308771	0.194561		-17.0215	18.4395	-9.90479	13.5978		-17.0215	18.4395	-9.90479	13.5978
													-0.0969108	-0.0844165	-0.0124964	-0.138643	0.121259	0.134213		-0.149959	-0.00642023	0.424182	0.0503147	0.307425	0.198095		-18.0201	17.8437	-9.52293	13.6431		-18.0201	17.8437	-9.52293	13.6431
													-0.105756	-0.0802926	-0.00463528	-0.132395	0.117502	0.138141		-0.153417	-0.00822311	0.42278	0.0568046	0.308183	0.202887		-19.0267	17.2694	-9.42755	13.6871		-19.0267	17.2694	-9.42755	13.6871
													-0.113958	-0.076151	0.00411535	-0.125539	0.113937	0.14145		-0.155967	-0.0103216	0.42254	0.063782	0.311125	0.208886		-20.0584	16.8347	-9.60191	13.7404		-20.0584	16.8347	-9.60191	13.7404
													-0.121376	-0.0722357	0.013721	-0.11804	0.110616	0.144091		-0.157484	-0.0127701	0.423655	0.0712034	0.316348	0.216009		-21.0906	16.6157	-10.0923	13.8282		-21.0906	16.6157	-10.0923	13.8282
													-0.127808	-0.068758	0.0239968	-0.109976	0.107544	0.146048		-0.1579	-0.0156611	0.42622	0.0789182	0.323894	0.224104		-22.1196	16.6661	-10.9108	13.9523		-22.1196	16.6661	-10.9108	13.9523
													-0.133141	-0.0657469	0.0347316	-0.101323	0.104708	0.147269		-0.157145	-0.0187874	0.430233	0.0869454	0.333605	0.233097		-23.0978	17.0072	-12.0569	14.1062		-23.0978	17.0072	-12.0569	14.1062
													-0.137198	-0.0633005	0.0457149	-0.0921233	0.102172	0.147684		-0.155068	-0.0218636	0.435636	0.0954036	0.345276	0.242899		-23.9861	17.6673	-13.515	14.269		-23.9861	17.6673	-13.515	14.269
													-0.139857	-0.061349	0.0567679	-0.0824904	0.0999725	0.147378		-0.151672	-0.0245533	0.442366	0.104308	0.358669	0.253496		-24.7338	18.6461	-15.2315	14.4278		-24.7338	18.6461	-15.2315	14.4278
													-0.140925	-0.0597524	0.0677925	-0.0725132	0.0982358	0.146381		-0.146902	-0.0263394	0.450218	0.113609	0.373542	0.264878		-25.2968	19.7884	-17.136	14.5765		-25.2968	19.7884	-17.136	14.5765
													-0.140222	-0.0584207	0.0786362	-0.0623216	0.0970555	0.144768		-0.140742	-0.026934	0.459107	0.123198	0.389577	0.277101		-25.65	20.975	-19.1199	14.7248		-25.65	20.975	-19.1199	14.7248
													-0.137582	-0.057295	0.0892854	-0.0520092	0.0966088	0.142576		-0.133282	-0.0261565	0.46886	0.132922	0.406418	0.290128		-25.7904	22.0749	-21.0862	14.8899		-25.7904	22.0749	-21.0862	14.8899
													-0.132848	-0.0564947	0.0997935	-0.0415497	0.0970518	0.140048		-0.124505	-0.0240132	0.47931	0.142581	0.423816	0.303895		-25.7336	22.9799	-22.9101	15.0684		-25.7336	22.9799	-22.9101	15.0684
													-0.125958	-0.0561863	0.110064	-0.0310093	0.0985135	0.137353		-0.114497	-0.0206016	0.490274	0.151939	0.441546	0.318441		-25.5014	23.6485	-24.4844	15.2503		-25.5014	23.6485	-24.4844	15.2503
													-0.116844	-0.0564304	0.119957	-0.0203776	0.101085	0.134574		-0.103324	-0.016048	0.501557	0.160857	0.459348	0.333707		-25.0943	24.0658	-25.7363	15.4204		-25.0943	24.0658	-25.7363	15.4204
													-0.10556	-0.0573434	0.129336	-0.00966403	0.104686	0.131755		-0.0910238	-0.0105597	0.51286	0.169269	0.476805	0.349662		-24.5453	24.3323	-26.5692	15.5604		-24.5453	24.3323	-26.5692	15.5604
													-0.092273	-0.0588607	0.138087	0.00110471	0.109344	0.128769		-0.0775625	-0.00413574	0.523952	0.177219	0.493656	0.366193		-23.8391	24.5177	-26.9516	15.6406		-23.8391	24.5177	-26.9516	15.6406
													-0.0771658	-0.0609256	0.146263	0.011845	0.114851	0.125587		-0.0629753	0.00321335	0.534607	0.184742	0.509618	0.383244		-22.9797	24.6727	-26.8365	15.6477		-22.9797	24.6727	-26.8365	15.6477
													-0.0605605	-0.0632771	0.15396	0.0224766	0.121017	0.122141		-0.0473327	0.0116303	0.544635	0.191846	0.524366	0.400804		-21.9529	24.7756	-26.2155	15.5765		-21.9529	24.7756	-26.2155	15.5765
													-0.0427379	-0.0658458	0.161449	0.0329439	0.127705	0.118355		-0.0306847	0.0211898	0.553996	0.198579	0.53759	0.418824		-20.7624	24.7401	-25.0976	15.4099		-20.7624	24.7401	-25.0976	15.4099
													-0.0239821	-0.0686089	0.168885	0.0432349	0.134729	0.114257		-0.013188	0.0319247	0.562662	0.204948	0.549106	0.437205		-19.426	24.56	-23.5095	15.1336		-19.426	24.56	-23.5095	15.1336
													-0.00461355	-0.0716424	0.176523	0.05346	0.142033	0.109984		0.00496454	0.0438183	0.570641	0.210894	0.55875	0.455934		-17.9675	24.028	-21.4893	14.72		-17.9675	24.028	-21.4893	14.72
													0.0151211	-0.0751029	0.184469	0.0636392	0.14966	0.105671		0.0236913	0.0566916	0.577946	0.216325	0.566495	0.474802		-16.3853	23.0503	-19.0897	14.1234		-16.3853	23.0503	-19.0897	14.1234
													0.0350094	-0.079017	0.192766	0.0738645	0.157527	0.101373		0.0428635	0.0704978	0.58457	0.221305	0.572212	0.493671		-14.6748	21.5303	-16.3766	13.3103		-14.6748	21.5303	-16.3766	13.3103
													0.0548937	-0.083448	0.201383	0.0842168	0.165768	0.097246		0.0624204	0.0850489	0.590494	0.225875	0.57589	0.512127		-12.8321	19.4139	-13.3972	12.2561		-12.8321	19.4139	-13.3972	12.2561
													0.0746179	-0.0884171	0.210249	0.0946787	0.174448	0.093328		0.082345	0.100278	0.595637	0.230107	0.577427	0.529874		-10.8464	16.7336	-10.2312	10.9659		-10.8464	16.7336	-10.2312	10.9659
													0.0940313	-0.0938281	0.219261	0.105227	0.183602	0.0895774		0.102618	0.116124	0.599954	0.234236	0.576975	0.546518		-8.70074	13.5755	-6.94621	9.44556		-8.70074	13.5755	-6.94621	9.44556
													0.112942	-0.0995575	0.228406	0.115767	0.193037	0.0860947		0.123229	0.132391	0.603474	0.238413	0.574451	0.561874		-6.40291	10.1372	-3.5963	7.72901		-6.40291	10.1372	-3.5963	7.72901
													0.131117	-0.105407	0.237646	0.126219	0.202693	0.0828604		0.144197	0.14904	0.606222	0.242795	0.569996	0.575826		-3.98039	6.59143	-0.281783	5.86225		-3.98039	6.59143	-0.281783	5.86225
													0.14834	-0.11123	0.246986	0.136465	0.212387	0.0798026		0.16543	0.165922	0.608353	0.247352	0.563654	0.588181		-1.48389	3.09408	2.91667	3.88939		-1.48389	3.09408	2.91667	3.88939
													0.164393	-0.116758	0.256382	0.146462	0.222083	0.0769522		0.186827	0.182782	0.609892	0.25208	0.555573	0.598885		1.05032	-0.280587	5.91922	1.86424		1.05032	-0.280587	5.91922	1.86424
													0.1791	-0.121741	0.265947	0.156078	0.231873	0.0742799		0.20818	0.199548	0.610951	0.256801	0.545926	0.607936		3.56711	-3.51911	8.64668	-0.188301		3.56711	-3.51911	8.64668	-0.188301
													0.19243	-0.12598	0.275677	0.165134	0.241706	0.0718798		0.229287	0.215984	0.611624	0.261371	0.534824	0.615294		6.00771	-6.5839	11.0566	-2.24916		6.00771	-6.5839	11.0566	-2.24916
													0.204206	-0.129211	0.285547	0.173554	0.251571	0.0699887		0.249791	0.232021	0.611915	0.26572	0.522348	0.621171		8.32074	-9.51988	13.1381	-4.29756		8.32074	-9.51988	13.1381	-4.29756
													0.214471	-0.131291	0.295624	0.181034	0.26156	0.0686738		0.269472	0.247591	0.611897	0.269779	0.50877	0.6255		10.4613	-12.2787	14.8962	-6.31797		10.4613	-12.2787	14.8962	-6.31797
													0.223181	-0.13205	0.305888	0.187538	0.271482	0.0680261		0.288076	0.262694	0.611603	0.273613	0.494406	0.628403		12.4001	-14.7777	16.3474	-8.28348		12.4001	-14.7777	16.3474	-8.28348
													0.230378	-0.131444	0.316244	0.19293	0.281186	0.0681845		0.30556	0.277177	0.611128	0.277317	0.479681	0.62995		14.1037	-16.9009	17.5373	-10.1686		14.1037	-16.9009	17.5373	-10.1686
													0.236071	-0.129447	0.326565	0.197131	0.290402	0.0691535		0.321877	0.290965	0.610569	0.280901	0.464954	0.630189		15.5499	-18.5361	18.4839	-11.9226		15.5499	-18.5361	18.4839	-11.9226
													0.240288	-0.126121	0.336604	0.200093	0.299092	0.0708627		0.336958	0.303921	0.609951	0.284451	0.450621	0.629073		16.7119	-19.6186	19.2107	-13.4943		16.7119	-19.6186	19.2107	-13.4943
													0.243114	-0.121361	0.346024	0.201758	0.307092	0.0730466		0.350757	0.315899	0.609302	0.28807	0.436904	0.626468		17.5848	-20.1427	19.7358	-14.8608		17.5848	-20.1427	19.7358	-14.8608
													0.244642	-0.115203	0.354632	0.202107	0.314301	0.0754998		0.363212	0.32671	0.60862	0.291834	0.423947	0.622366		18.1534	-20.1714	20.0632	-16.0162		18.1534	-20.1714	20.0632	-16.0162
													0.24497	-0.10765	0.362362	0.201079	0.320685	0.0779008		0.374228	0.336288	0.608022	0.295854	0.411672	0.616654		18.4084	-19.7993	20.2115	-16.9646		18.4084	-19.7993	20.2115	-16.9646
													0.244271	-0.0987383	0.369175	0.19871	0.326175	0.0801227		0.383721	0.344457	0.607507	0.300229	0.400099	0.609351		18.3583	-19.1537	20.2136	-17.7263		18.3583	-19.1537	20.2136	-17.7263
													0.242736	-0.0886724	0.375232	0.195108	0.330813	0.0820361		0.391634	0.351352	0.607182	0.305129	0.389412	0.600572		18.0222	-18.3213	20.0672	-18.3203		18.0222	-18.3213	20.0672	-18.3203
													0.240664	-0.0776428	0.380596	0.190458	0.334398	0.0836501		0.398032	0.356874	0.607185	0.310653	0.379692	0.590504		17.4103	-17.3636	19.7804	-18.7595		17.4103	-17.3636	19.7804	-18.7595
													0.238189	-0.0659742	0.385303	0.185012	0.336805	0.0852202		0.40292	0.360885	0.607512	0.316907	0.37106	0.579598		16.5604	-16.3381	19.3542	-19.0639		16.5604	-16.3381	19.3542	-19.0639
													0.235539	-0.0538451	0.389324	0.178848	0.337929	0.0868943		0.406532	0.3635	0.608233	0.323997	0.363664	0.568297		15.4963	-15.2788	18.7609	-19.2269		15.4963	-15.2788	18.7609	-19.2269
													0.232822	-0.0414453	0.392503	0.172219	0.337644	0.0889159		0.408916	0.364725	0.609291	0.331958	0.357542	0.55693		14.2468	-14.2584	17.9852	-19.2409		14.2468	-14.2584	17.9852	-19.2409
													0.23019	-0.0289429	0.3947	0.165295	0.335956	0.09142		0.410233	0.364639	0.61059	0.340799	0.352697	0.545836		12.8653	-13.3622	17.0183	-19.0951		12.8653	-13.3622	17.0183	-19.0951
													0.227706	-0.0164772	0.395888	0.158231	0.332781	0.0944277		0.410606	0.363468	0.612127	0.35046	0.349143	0.535194		11.3956	-12.6727	15.8908	-18.8008		11.3956	-12.6727	15.8908	-18.8008
													0.225399	-0.00424499	0.396065	0.151159	0.328334	0.0979762		0.410072	0.361355	0.613807	0.360896	0.346801	0.525034		9.88882	-12.2524	14.626	-18.337		9.88882	-12.2524	14.626	-18.337
													0.223314	0.00763605	0.395302	0.144317	0.322686	0.101957		0.408729	0.358583	0.615657	0.372206	0.345635	0.515354		8.40432	-12.1279	13.2676	-17.7255		8.40432	-12.1279	13.2676	-17.7255
													0.221447	0.0188559	0.393662	0.137812	0.315927	0.106293		0.406592	0.355265	0.617685	0.384322	0.345647	0.506237		6.97481	-12.22	11.853	-17.0013		6.97481	-12.22	11.853	-17.0013
													0.219785	0.0293072	0.391283	0.131733	0.308207	0.110908		0.40377	0.351551	0.619978	0.397313	0.346722	0.497789		5.64497	-12.437	10.3876	-16.1699		5.64497	-12.437	10.3876	-16.1699
													0.218221	0.0389118	0.388244	0.126122	0.299639	0.115648		0.400336	0.347369	0.622534	0.411174	0.348701	0.49012		4.4392	-12.6451	8.92464	-15.2703		4.4392	-12.6451	8.92464	-15.2703
													0.216639	0.0475432	0.384693	0.121013	0.290403	0.120567		0.396429	0.342721	0.625426	0.425769	0.351474	0.483332		3.39029	-12.7607	7.49515	-14.3124		3.39029	-12.7607	7.49515	-14.3124
													0.214991	0.0551875	0.38074	0.116474	0.280606	0.125608		0.39226	0.337564	0.628745	0.440858	0.355004	0.477534		2.50753	-12.6833	6.12862	-13.3176		2.50753	-12.6833	6.12862	-13.3176
													0.213193	0.0616662	0.376503	0.112582	0.27029	0.130874		0.387924	0.331726	0.632479	0.45604	0.359228	0.472773		1.79497	-12.3474	4.88329	-12.2843		1.79497	-12.3474	4.88329	-12.2843
													0.211203	0.0668497	0.372018	0.109418	0.259573	0.136337		0.3837	0.325169	0.636654	0.471034	0.364153	0.469117		1.25214	-11.7661	3.77011	-11.2253		1.25214	-11.7661	3.77011	-11.2253
													0.208942	0.0706413	0.367202	0.107046	0.248501	0.142053		0.379784	0.317796	0.641201	0.485574	0.369744	0.466523		0.840104	-10.8259	2.80492	-10.1288		0.840104	-10.8259	2.80492	-10.1288
													0.206456	0.0730077	0.362071	0.105518	0.237056	0.1479		0.376416	0.309612	0.646022	0.499515	0.37594	0.464955		0.559466	-9.53106	1.96408	-8.98455		0.559466	-9.53106	1.96408	-8.98455
													0.203745	0.0740505	0.356585	0.10475	0.225289	0.153824		0.373907	0.300717	0.651016	0.512683	0.382722	0.464475		0.388488	-7.85476	1.26274	-7.81264		0.388488	-7.85476	1.26274	-7.81264
													0.200805	0.0740116	0.350659	0.104617	0.213226	0.159698		0.37245	0.291115	0.656067	0.524965	0.389977	0.46502		0.306803	-5.83472	0.67126	-6.5957		0.306803	-5.83472	0.67126	-6.5957
													0.197634	0.0733795	0.34444	0.105057	0.200977	0.165464		0.372223	0.280873	0.661128	0.536301	0.397652	0.466493		0.319439	-3.57365	0.193887	-5.35676		0.319439	-3.57365	0.193887	-5.35676
													0.194179	0.0723803	0.338027	0.105977	0.188712	0.171174		0.373333	0.269985	0.666108	0.546582	0.405754	0.468892		0.418139	-1.1743	-0.178515	-4.13223		0.418139	-1.1743	-0.178515	-4.13223
													0.190547	0.0714092	0.331506	0.107257	0.176721	0.177115		0.375835	0.258518	0.670862	0.555632	0.41437	0.472174		0.616743	1.14699	-0.466952	-2.94738		0.616743	1.14699	-0.466952	-2.94738
													0.186749	0.0706686	0.324999	0.108819	0.165146	0.183589		0.379633	0.246447	0.675313	0.563353	0.423516	0.476373		0.930112	3.28629	-0.692268	-1.85342		0.930112	3.28629	-0.692268	-1.85342
													0.182929	0.0702626	0.318462	0.110623	0.154338	0.190969		0.384627	0.233797	0.679371	0.569748	0.433185	0.481378		1.34014	5.13215	-0.88081	-0.883009		1.34014	5.13215	-0.88081	-0.883009
													0.179262	0.0702367	0.311851	0.11261	0.144571	0.199458		0.390752	0.220693	0.682956	0.574931	0.443353	0.487115		1.84675	6.67033	-1.05949	-0.0559524		1.84675	6.67033	-1.05949	-0.0559524
													0.175953	0.070684	0.305012	0.114781	0.135954	0.209279		0.397845	0.207289	0.685939	0.579039	0.453934	0.493481		2.44096	7.96404	-1.22532	0.624361		2.44096	7.96404	-1.22532	0.624361
													0.173177	0.0716128	0.297987	0.11715	0.128586	0.220391		0.405771	0.193712	0.688347	0.582283	0.4648	0.500328		3.11907	8.91641	-1.37377	1.14391		3.11907	8.91641	-1.37377	1.14391
													0.171001	0.0731491	0.290777	0.119694	0.122497	0.232662		0.414365	0.180161	0.690218	0.584967	0.475825	0.507552		3.85141	9.58238	-1.48495	1.51744		3.85141	9.58238	-1.48495	1.51744
													0.169468	0.0753477	0.28353	0.122521	0.11763	0.245848		0.4234	0.166792	0.691655	0.587445	0.486865	0.515132		4.61726	9.9251	-1.57221	1.75384		4.61726	9.9251	-1.57221	1.75384
													0.168505	0.0782659	0.276471	0.125602	0.114022	0.25978		0.432623	0.153752	0.692675	0.589923	0.497833	0.523059		5.3787	9.91429	-1.64551	1.84852		5.3787	9.91429	-1.64551	1.84852
													0.168012	0.0818807	0.26973	0.128872	0.111611	0.274198		0.441809	0.141289	0.693318	0.592591	0.508574	0.531338		6.08875	9.56167	-1.72775	1.81393		6.08875	9.56167	-1.72775	1.81393
													0.167898	0.0862402	0.263539	0.132242	0.110402	0.288991		0.450671	0.129609	0.69362	0.595563	0.519017	0.539858		6.72697	8.83211	-1.79308	1.6485		6.72697	8.83211	-1.79308	1.6485
													0.168096	0.0911772	0.258026	0.135594	0.110401	0.303937		0.458948	0.119007	0.693589	0.598862	0.529022	0.548472		7.25633	7.77508	-1.86836	1.36896		7.25633	7.77508	-1.86836	1.36896
													0.168636	0.0965852	0.253182	0.138775	0.111742	0.318745		0.466399	0.109693	0.693137	0.602481	0.538561	0.556826		7.62961	6.38094	-1.94049	1.00877		7.62961	6.38094	-1.94049	1.00877
													0.169523	0.102307	0.249007	0.141696	0.114331	0.333087		0.472735	0.101718	0.692285	0.606381	0.547556	0.564534		7.84117	4.70441	-1.99657	0.613627		7.84117	4.70441	-1.99657	0.613627
													0.170801	0.108134	0.245366	0.144188	0.118132	0.346584		0.477765	0.0950633	0.690989	0.610564	0.555957	0.571302		7.88036	2.75084	-2.03217	0.208646		7.88036	2.75084	-2.03217	0.208646
													0.17247	0.113806	0.242189	0.14603	0.122935	0.358816		0.48132	0.0897377	0.689356	0.614975	0.563672	0.576837		7.75082	0.613549	-2.04302	-0.163194		7.75082	0.613549	-2.04302	-0.163194
													0.174516	0.119201	0.239205	0.147147	0.128502	0.369342		0.483318	0.085662	0.68736	0.61962	0.570694	0.5809		7.47501	-1.57236	-2.03149	-0.465905		7.47501	-1.57236	-2.03149	-0.465905
													0.176865	0.124132	0.236252	0.147503	0.134655	0.377941		0.483557	0.0827099	0.685027	0.624338	0.577051	0.583411		7.07468	-3.65325	-2.02963	-0.670685		7.07468	-3.65325	-2.02963	-0.670685
													0.179511	0.128548	0.23317	0.147	0.141112	0.38426		0.48194	0.0809201	0.682369	0.628995	0.582764	0.584218		6.5672	-5.46978	-2.04346	-0.752995		6.5672	-5.46978	-2.04346	-0.752995
													0.18244	0.132447	0.229762	0.145703	0.147632	0.388283		0.478396	0.0803559	0.679354	0.633345	0.587901	0.583394		6.00024	-6.85914	-2.08536	-0.707198		6.00024	-6.85914	-2.08536	-0.707198
													0.185698	0.135767	0.225942	0.143565	0.153992	0.390124		0.472835	0.0809272	0.675867	0.637137	0.592539	0.581023		5.40326	-7.77845	-2.16887	-0.512113		5.40326	-7.77845	-2.16887	-0.512113
													0.18928	0.138605	0.22166	0.14061	0.159962	0.389944		0.465091	0.0826383	0.67184	0.640124	0.596661	0.577313		4.79238	-8.19118	-2.33926	-0.150922		4.79238	-8.19118	-2.33926	-0.150922
													0.193138	0.140873	0.216907	0.136983	0.165304	0.388049		0.4552	0.0852469	0.667297	0.642242	0.600355	0.572469		4.18229	-8.1399	-2.57695	0.378998		4.18229	-8.1399	-2.57695	0.378998
													0.197208	0.142515	0.211683	0.132773	0.169621	0.384763		0.443339	0.0886461	0.662274	0.643375	0.603672	0.566865		3.59273	-7.66185	-2.89501	1.06064		3.59273	-7.66185	-2.89501	1.06064
													0.201364	0.143429	0.205974	0.128082	0.172656	0.380441		0.429782	0.0927104	0.656825	0.643465	0.606675	0.560804		3.01371	-6.76921	-3.27331	1.88824		3.01371	-6.76921	-3.27331	1.88824
													0.205534	0.143537	0.199684	0.123136	0.174171	0.375305		0.414793	0.0973295	0.651109	0.642534	0.60954	0.554493		2.43558	-5.4387	-3.6937	2.85378		2.43558	-5.4387	-3.6937	2.85378
													0.209595	0.142724	0.192683	0.118174	0.173969	0.369484		0.398731	0.102338	0.645158	0.640537	0.612502	0.548106		1.87623	-3.72212	-4.12435	3.93655		1.87623	-3.72212	-4.12435	3.93655
													0.21347	0.140858	0.184876	0.1133	0.172024	0.363049		0.381893	0.107648	0.639118	0.637486	0.615762	0.54181		1.30817	-1.64983	-4.54162	5.11698		1.30817	-1.64983	-4.54162	5.11698
													0.217093	0.137902	0.176158	0.108625	0.168362	0.355886		0.364495	0.113102	0.632971	0.633397	0.61939	0.535533		0.726784	0.675906	-4.93096	6.37164		0.726784	0.675906	-4.93096	6.37164
													0.220266	0.133673	0.166544	0.104219	0.163178	0.3482		0.346602	0.118438	0.626688	0.628306	0.623517	0.529194		0.122209	3.14424	-5.31467	7.66624		0.122209	3.14424	-5.31467	7.66624
													0.222837	0.128062	0.156106	0.100122	0.156579	0.339989		0.328252	0.12344	0.6202	0.622373	0.628063	0.522708		-0.524991	5.64451	-5.72562	8.97348		-0.524991	5.64451	-5.72562	8.97348
													0.224627	0.121054	0.14502	0.0964373	0.148763	0.331318		0.309484	0.127879	0.61348	0.615762	0.632962	0.515929		-1.23049	8.09668	-6.18998	10.2487		-1.23049	8.09668	-6.18998	10.2487
													0.225482	0.112621	0.133522	0.093206	0.139892	0.322319		0.290509	0.131578	0.606438	0.608739	0.638171	0.508917		-1.9942	10.4812	-6.73998	11.4522		-1.9942	10.4812	-6.73998	11.4522
													0.225323	0.103044	0.121767	0.0904631	0.130134	0.313207		0.271497	0.134543	0.599045	0.601523	0.643599	0.501793		-2.82073	12.7748	-7.4161	12.5421		-2.82073	12.7748	-7.4161	12.5421
													0.224251	0.092681	0.109948	0.088345	0.119677	0.30415		0.252642	0.136763	0.591281	0.5944	0.649152	0.4946		-3.70823	14.9354	-8.18042	13.5045		-3.70823	14.9354	-8.18042	13.5045
													0.222333	0.0820234	0.0982642	0.0869393	0.108629	0.295268		0.234227	0.138369	0.583229	0.587524	0.65482	0.487591		-4.63867	16.8813	-9.01283	14.3294		-4.63867	16.8813	-9.01283	14.3294
													0.219655	0.071531	0.086911	0.0862729	0.0973074	0.28666		0.216475	0.139546	0.574863	0.580999	0.66053	0.48067		-5.6113	18.5181	-9.83852	15.032		-5.6113	18.5181	-9.83852	15.032
													0.216341	0.0616454	0.0760348	0.0863877	0.0860498	0.278433		0.199524	0.140419	0.566288	0.574932	0.666183	0.473733		-6.62903	19.7605	-10.6385	15.6278		-6.62903	19.7605	-10.6385	15.6278
													0.212462	0.052616	0.0657758	0.087323	0.0751132	0.270584		0.183382	0.14111	0.557404	0.569361	0.671715	0.466474		-7.6631	20.5265	-11.3778	16.1089		-7.6631	20.5265	-11.3778	16.1089
													0.208059	0.0446137	0.0562659	0.089074	0.0647747	0.263217		0.168146	0.141769	0.548198	0.564267	0.677103	0.458815		-8.71204	20.7779	-12.0559	16.4832		-8.71204	20.7779	-12.0559	16.4832
													0.203169	0.037721	0.0476302	0.0915976	0.0552928	0.256191		0.15385	0.142441	0.538491	0.559685	0.682296	0.450769		-9.73831	20.6416	-12.7019	16.7251		-9.73831	20.6416	-12.7019	16.7251
													0.197764	0.0319736	0.0400247	0.0948368	0.0468747	0.249556		0.140494	0.143188	0.528211	0.555609	0.687249	0.442384		-10.7014	20.1734	-13.3386	16.8175		-10.7014	20.1734	-13.3386	16.8175
													0.191904	0.0275366	0.0335458	0.0986976	0.0396143	0.243345		0.128166	0.144122	0.517298	0.552027	0.691857	0.43394		-11.5537	19.4488	-13.9891	16.7229		-11.5537	19.4488	-13.9891	16.7229
													0.185653	0.0245154	0.0282951	0.103083	0.033529	0.23757		0.1169	0.145379	0.505806	0.548896	0.696043	0.425579		-12.2476	18.6048	-14.6247	16.4461		-12.2476	18.6048	-14.6247	16.4461
													0.179097	0.022919	0.024329	0.107918	0.0286179	0.232252		0.106742	0.147017	0.493713	0.546212	0.699718	0.417434		-12.7398	17.7166	-15.2266	15.9836		-12.7398	17.7166	-15.2266	15.9836
													0.172285	0.0227536	0.0215659	0.11306	0.0249069	0.227423		0.0977906	0.149161	0.481093	0.543934	0.702861	0.409616		-13.0326	16.8362	-15.7678	15.3416		-13.0326	16.8362	-15.7678	15.3416
													0.165359	0.0239016	0.019856	0.118428	0.0222534	0.223071		0.0900064	0.151763	0.467912	0.54211	0.705431	0.401934		-13.1418	16.0018	-16.2183	14.5743		-13.1418	16.0018	-16.2183	14.5743
													0.158468	0.0261311	0.0190628	0.123936	0.0205606	0.218998		0.0834751	0.154779	0.454169	0.540763	0.707408	0.394371		-13.0895	15.2534	-16.5647	13.7038		-13.0895	15.2534	-16.5647	13.7038
													0.151692	0.029035	0.0189874	0.129451	0.0197652	0.214946		0.0782423	0.158193	0.439839	0.539844	0.708864	0.386833		-12.9202	14.5884	-16.7968	12.7874		-12.9202	14.5884	-16.7968	12.7874
													0.145103	0.0323784	0.0196011	0.134932	0.0196932	0.210656		0.074426	0.161919	0.42508	0.539271	0.70979	0.379399		-12.6879	13.9708	-16.8941	11.8798		-12.6879	13.9708	-16.8941	11.8798
													0.138723	0.0358622	0.0208704	0.140305	0.0202196	0.205649		0.0720317	0.165879	0.410075	0.539003	0.710175	0.372144		-12.4388	13.4177	-16.8515	11.0147		-12.4388	13.4177	-16.8515	11.0147
													0.132625	0.0393436	0.0227889	0.145504	0.0212297	0.19965		0.0711658	0.170096	0.394996	0.538818	0.70998	0.365294		-12.2373	12.8434	-16.6671	10.2307		-12.2373	12.8434	-16.6671	10.2307
													0.126786	0.0426266	0.0254247	0.15039	0.0225606	0.192455		0.0718863	0.174526	0.379919	0.53849	0.709281	0.358977		-12.1042	12.2929	-16.3544	9.53154		-12.1042	12.2929	-16.3544	9.53154
													0.12118	0.0456193	0.0288165	0.154758	0.0240982	0.183942		0.0740842	0.17916	0.364925	0.537739	0.708173	0.35326		-12.0729	11.8017	-15.9411	8.91544		-12.0729	11.8017	-15.9411	8.91544
													0.11583	0.0482527	0.0329243	0.158418	0.0257546	0.174058		0.0776956	0.183932	0.350047	0.536308	0.706603	0.348095		-12.1745	11.3871	-15.4787	8.37254		-12.1745	11.3871	-15.4787	8.37254
													0.110685	0.0505969	0.0376824	0.161053	0.0275362	0.162884		0.0825192	0.188859	0.335365	0.533932	0.704657	0.34339		-12.4198	11.166	-15.0199	7.91815		-12.4198	11.166	-15.0199	7.91815
													0.105737	0.0525478	0.043026	0.162468	0.0293735	0.15046		0.0883467	0.193835	0.320932	0.530342	0.702182	0.338879		-12.8171	11.2375	-14.6373	7.56452		-12.8171	11.2375	-14.6373	7.56452
													0.100977	0.054141	0.0488647	0.162495	0.0313171	0.136709		0.0949667	0.198796	0.306952	0.52537	0.699045	0.33434		-13.3943	11.6224	-14.3456	7.33446		-13.3943	11.6224	-14.3456	7.33446
													0.0963993	0.0552102	0.0551208	0.161124	0.0333899	0.121605		0.102097	0.203451	0.293675	0.518974	0.695142	0.329618		-14.159	12.2535	-14.1788	7.29623		-14.159	12.2535	-14.1788	7.29623
													0.0920776	0.0556886	0.0618072	0.158411	0.0355373	0.105077		0.109471	0.20757	0.281361	0.511205	0.690381	0.32465		-15.106	13.0466	-14.1482	7.46153		-15.106	13.0466	-14.1482	7.46153
													0.0881567	0.0553887	0.0689022	0.154365	0.0377959	0.0870371		0.116918	0.210767	0.270251	0.5021	0.684793	0.319403		-16.2382	13.9443	-14.2883	7.85603		-16.2382	13.9443	-14.2883	7.85603
													0.0847218	0.0543115	0.0764804	0.149004	0.0401409	0.0676309		0.12427	0.212791	0.260551	0.491655	0.678499	0.313913		-17.5266	14.8391	-14.5756	8.48859		-17.5266	14.8391	-14.5756	8.48859
													0.081896	0.0524613	0.0846252	0.142294	0.0425092	0.0470001		0.131436	0.213466	0.252467	0.479875	0.671633	0.3082		-18.9186	15.7078	-15.0035	9.34516		-18.9186	15.7078	-15.0035	9.34516
													0.0798052	0.0500533	0.0935167	0.134157	0.0449415	0.0254051		0.138327	0.212855	0.246204	0.466774	0.664393	0.302409		-20.3787	16.5664	-15.5557	10.4059		-20.3787	16.5664	-15.5557	10.4059
													0.078397	0.0472628	0.103272	0.124614	0.047351	0.00317182		0.144905	0.211065	0.241987	0.452386	0.656921	0.296467		-21.868	17.5024	-16.2231	11.6505		-21.868	17.5024	-16.2231	11.6505
													0.0776275	0.0443458	0.113946	0.113651	0.0498003	-0.0194284		0.151095	0.208244	0.239947	0.436768	0.649388	0.290419		-23.3689	18.5071	-16.9933	13.0497		-23.3689	18.5071	-16.9933	13.0497
													0.0774004	0.041322	0.125532	0.101419	0.0521224	-0.0421627		0.156906	0.20449	0.240263	0.420163	0.641718	0.284238		-24.8846	19.6204	-17.873	14.5807		-24.8846	19.6204	-17.873	14.5807
													0.0776612	0.0382135	0.137866	0.088028	0.054422	-0.0647614		0.162353	0.199908	0.243009	0.402897	0.634014	0.277962		-26.4111	20.8191	-18.8745	16.2021		-26.4111	20.8191	-18.8745	16.2021
													0.0783137	0.0349505	0.150774	0.0736066	0.0566211	-0.0870432		0.167456	0.194447	0.248151	0.385208	0.626261	0.271612		-27.9278	22.0662	-20.0493	17.8696		-27.9278	22.0662	-20.0493	17.8696
													0.0793095	0.0314724	0.164009	0.0582601	0.0586801	-0.108816		0.17221	0.18809	0.255621	0.36743	0.618467	0.265213		-29.4338	23.3632	-21.4107	19.5342		-29.4338	23.3632	-21.4107	19.5342
													0.0806344	0.02772	0.177407	0.0421107	0.0605828	-0.129932		0.176628	0.180669	0.265335	0.349683	0.610699	0.258827		-30.8983	24.7288	-22.9785	21.1529		-30.8983	24.7288	-22.9785	21.1529
													0.0822553	0.0236836	0.190848	0.0252992	0.0622244	-0.150266		0.180592	0.172155	0.277128	0.332036	0.603089	0.252496		-32.2664	26.1711	-24.7189	22.6954		-32.2664	26.1711	-24.7189	22.6954
													0.0842045	0.0194181	0.204284	0.00787501	0.0635208	-0.169775		0.18397	0.162499	0.290638	0.314487	0.595781	0.246353		-33.5108	27.7072	-26.5954	24.143		-33.5108	27.7072	-26.5954	24.143
													0.0863948	0.0149295	0.217671	-0.00993785	0.064435	-0.188449		0.186551	0.151663	0.305608	0.29704	0.58899	0.240524		-34.5917	29.3253	-28.5438	25.5008		-34.5917	29.3253	-28.5438	25.5008
													0.0887882	0.0102628	0.23084	-0.0279721	0.0648591	-0.206301		0.18818	0.13962	0.321605	0.279649	0.582847	0.235174		-35.487	30.8867	-30.4985	26.7501		-35.487	30.8867	-30.4985	26.7501
													0.0913264	0.005518	0.243777	-0.0461091	0.0648419	-0.223184		0.188852	0.126498	0.338195	0.262416	0.577244	0.23062		-36.1707	32.2843	-32.3944	27.885		-36.1707	32.2843	-32.3944	27.885
													0.0939941	0.000827916	0.256419	-0.0642183	0.0643305	-0.23902		0.188604	0.112572	0.355053	0.245583	0.572138	0.227068		-36.6638	33.4706	-34.176	28.8916		-36.6638	33.4706	-34.176	28.8916
													0.09674	-0.00361898	0.268621	-0.0821618	0.063467	-0.25363		0.187567	0.0981396	0.371749	0.229316	0.567297	0.224675		-36.9456	34.3742	-35.7824	29.7504		-36.9456	34.3742	-35.7824	29.7504
													0.0994782	-0.00762737	0.280338	-0.0997762	0.0622104	-0.266926		0.185943	0.0835326	0.388135	0.213884	0.562504	0.223458		-37.017	34.968	-37.1768	30.4581		-37.017	34.968	-37.1768	30.4581
													0.102257	-0.0110987	0.291493	-0.116913	0.0608014	-0.27879		0.183935	0.0691712	0.404056	0.199414	0.557657	0.223543		-36.8861	35.2275	-38.2937	31.0001		-36.8861	35.2275	-38.2937	31.0001
													0.105019	-0.0138179	0.302037	-0.133419	0.0593518	-0.289264		0.181736	0.055479	0.419426	0.185897	0.552846	0.224802		-36.5588	35.1272	-39.08	31.3827		-36.5588	35.1272	-39.08	31.3827
													0.107682	-0.0158582	0.31186	-0.149098	0.058084	-0.298252		0.17941	0.042837	0.434087	0.173419	0.548235	0.227068		-36.054	34.6373	-39.4739	31.6209		-36.054	34.6373	-39.4739	31.6209
													0.110168	-0.017282	0.320834	-0.163848	0.057151	-0.305792		0.17695	0.0314207	0.448021	0.161926	0.543977	0.230179		-35.3992	33.709	-39.4653	31.7205		-35.3992	33.709	-39.4653	31.7205
													0.112439	-0.0183486	0.328797	-0.177503	0.056693	-0.31191		0.174342	0.0213127	0.461054	0.151382	0.540185	0.233834		-34.6344	32.4254	-39.0664	31.6996		-34.6344	32.4254	-39.0664	31.6996
													0.114365	-0.0192704	0.335595	-0.190093	0.0568567	-0.316545		0.171623	0.0125633	0.473022	0.141795	0.536777	0.237934		-33.7979	30.8839	-38.3694	31.5621		-33.7979	30.8839	-38.3694	31.5621
													0.115948	-0.0202962	0.341034	-0.201589	0.0577291	-0.319704		0.168851	0.00522612	0.483668	0.133243	0.533656	0.242217		-32.9236	29.315	-37.4355	31.3083		-32.9236	29.315	-37.4355	31.3083
													0.117225	-0.021557	0.344926	-0.212037	0.0592982	-0.321375		0.166006	-0.000667207	0.49289	0.125738	0.530792	0.246593		-32.0326	27.8342	-36.3742	30.9373		-32.0326	27.8342	-36.3742	30.9373
													0.118142	-0.0231158	0.347123	-0.221471	0.0615646	-0.321654		0.163147	-0.00492771	0.500489	0.119256	0.527877	0.250921		-31.1201	26.5682	-35.2311	30.4484		-31.1201	26.5682	-35.2311	30.4484
													0.118698	-0.0249301	0.347412	-0.229993	0.0645588	-0.320671		0.160358	-0.00729007	0.506466	0.113843	0.524843	0.255075		-30.2043	25.5474	-34.0491	29.8567		-30.2043	25.5474	-34.0491	29.8567
													0.118949	-0.0268831	0.345632	-0.237738	0.0684269	-0.318512		0.157699	-0.00741878	0.510869	0.109487	0.521628	0.258932		-29.2708	24.8062	-32.7922	29.1819		-29.2708	24.8062	-32.7922	29.1819
													0.118886	-0.0288201	0.341653	-0.244802	0.0731685	-0.315417		0.15514	-0.00505228	0.513927	0.106231	0.518195	0.261941		-28.312	24.2761	-31.4386	28.459		-28.312	24.2761	-31.4386	28.459
													0.118688	-0.0308553	0.335372	-0.25135	0.078937	-0.311496		0.152551	-0.000339988	0.515787	0.104097	0.514549	0.263836		-27.3279	23.9301	-29.9516	27.7208		-27.3279	23.9301	-29.9516	27.7208
													0.118375	-0.033175	0.326719	-0.257502	0.0858154	-0.30693		0.14982	0.00651158	0.51658	0.103114	0.51084	0.264343		-26.3135	23.7754	-28.355	26.9974		-26.3135	23.7754	-28.355	26.9974
													0.118031	-0.0360365	0.315809	-0.263329	0.0938547	-0.301664		0.146816	0.0150868	0.516312	0.103327	0.507192	0.263322		-25.2563	23.8062	-26.6854	26.289		-25.2563	23.8062	-26.6854	26.289
													0.11767	-0.039697	0.302846	-0.268967	0.102975	-0.295676		0.143285	0.024882	0.51514	0.104682	0.503797	0.260993		-24.1364	23.9362	-24.9835	25.5805		-24.1364	23.9362	-24.9835	25.5805
													0.117388	-0.0444088	0.288061	-0.274499	0.113074	-0.288863		0.139067	0.0354043	0.512899	0.106875	0.500798	0.257538		-22.9453	24.1098	-23.2895	24.8472		-22.9453	24.1098	-23.2895	24.8472
													0.117093	-0.0502945	0.271727	-0.279963	0.123963	-0.281034		0.134001	0.0463653	0.509658	0.109689	0.498183	0.253377		-21.6738	24.2495	-21.6652	24.0666		-21.6738	24.2495	-21.6652	24.0666
													0.116686	-0.057327	0.25404	-0.285486	0.135498	-0.272218		0.127988	0.0576038	0.505241	0.112827	0.495925	0.248598		-20.3402	24.3329	-20.1221	23.2452		-20.3402	24.3329	-20.1221	23.2452
													0.116176	-0.0653813	0.235229	-0.291192	0.147485	-0.262464		0.12099	0.0688729	0.499583	0.11604	0.493995	0.243287		-18.9718	24.3511	-18.7022	22.3835		-18.9718	24.3511	-18.7022	22.3835
													0.115589	-0.0742924	0.215512	-0.297178	0.159763	-0.252206		0.112887	0.079775	0.492571	0.119116	0.492286	0.237162		-17.6109	24.3062	-17.4082	21.5051		-17.6109	24.3062	-17.4082	21.5051
													0.114981	-0.0838541	0.195131	-0.303478	0.172066	-0.241842		0.103676	0.0899752	0.484099	0.122028	0.490737	0.229945		-16.3065	24.1343	-16.275	20.6266		-16.3065	24.1343	-16.275	20.6266
													0.114482	-0.0940199	0.174444	-0.310091	0.184197	-0.231768		0.0934377	0.0989065	0.474179	0.124873	0.489367	0.221467		-15.099	23.7951	-15.2994	19.7751		-15.099	23.7951	-15.2994	19.7751
													0.114153	-0.104544	0.153818	-0.316948	0.195843	-0.222504		0.0822185	0.106208	0.462922	0.127695	0.488125	0.211677		-14.0101	23.1768	-14.4639	18.9579		-14.0101	23.1768	-14.4639	18.9579
													0.114227	-0.115313	0.133739	-0.323896	0.206731	-0.214246		0.0700995	0.111481	0.450571	0.130556	0.487009	0.200815		-13.0465	22.1787	-13.7285	18.1755		-13.0465	22.1787	-13.7285	18.1755
													0.114726	-0.126147	0.114646	-0.330715	0.216731	-0.207128		0.0571981	0.114703	0.437434	0.133472	0.486184	0.189274		-12.1993	20.7555	-13.0924	17.4294		-12.1993	20.7555	-13.0924	17.4294
													0.115707	-0.13682	0.0969876	-0.337185	0.225649	-0.201157		0.0436207	0.116086	0.423777	0.136426	0.485723	0.17748		-11.4472	18.9393	-12.5404	16.7152		-11.4472	18.9393	-12.5404	16.7152
													0.11706	-0.14708	0.0810569	-0.343137	0.233433	-0.19632		0.0294122	0.115962	0.409954	0.139398	0.485857	0.165917		-10.7731	16.8533	-12.0421	16.0335		-10.7731	16.8533	-12.0421	16.0335
													0.118688	-0.156663	0.0670845	-0.348473	0.240103	-0.192615		0.0147596	0.114626	0.396128	0.142214	0.486695	0.154917		-10.1651	14.6531	-11.6095	15.3803		-10.1651	14.6531	-11.6095	15.3803
													0.120429	-0.165162	0.0552434	-0.353013	0.245533	-0.190133		-5.3289e-05	0.112469	0.382619	0.1448	0.488255	0.144615		-9.61871	12.485	-11.2368	14.7252		-9.61871	12.485	-11.2368	14.7252
													0.122012	-0.172276	0.0456042	-0.356618	0.249736	-0.189015		-0.0147264	0.10971	0.369637	0.14714	0.490506	0.134978		-9.14822	10.4535	-10.92	14.0751		-9.14822	10.4535	-10.92	14.0751
													0.123241	-0.177778	0.0381823	-0.359104	0.25261	-0.189272		-0.0289306	0.10663	0.357351	0.149308	0.493345	0.126091		-8.779	8.59886	-10.6689	13.4116		-8.779	8.59886	-10.6689	13.4116
													0.124018	-0.181619	0.03296	-0.360264	0.254112	-0.190889		-0.0423045	0.103145	0.345994	0.151483	0.496605	0.117849		-8.51795	6.91772	-10.461	12.7291		-8.51795	6.91772	-10.461	12.7291
													0.124324	-0.183743	0.029891	-0.359891	0.254215	-0.193822		-0.0545994	0.0993763	0.335775	0.153829	0.500241	0.11027		-8.37364	5.3925	-10.2811	12.0176		-8.37364	5.3925	-10.2811	12.0176
													0.124314	-0.184377	0.0288774	-0.357832	0.25299	-0.197854		-0.0656101	0.0952488	0.326875	0.156617	0.504343	0.103317		-8.33588	3.97416	-10.107	11.2765		-8.33588	3.97416	-10.107	11.2765
													0.124202	-0.183638	0.0298512	-0.354075	0.250571	-0.202728		-0.0752309	0.0907862	0.31946	0.159987	0.509063	0.0972007		-8.37508	2.67827	-9.89742	10.5099		-8.37508	2.67827	-9.89742	10.5099
													0.124224	-0.181718	0.0327674	-0.348642	0.247012	-0.208204		-0.0834099	0.0860318	0.313674	0.164019	0.514523	0.0920912		-8.45127	1.57501	-9.60511	9.72967		-8.45127	1.57501	-9.60511	9.72967
													0.124546	-0.178657	0.037672	-0.341678	0.242626	-0.21405		-0.0901038	0.0810646	0.309691	0.168693	0.520917	0.0882211		-8.52957	0.725279	-9.20279	8.94612		-8.52957	0.725279	-9.20279	8.94612
													0.12524	-0.174453	0.0445274	-0.333332	0.237492	-0.220181		-0.0953561	0.0761574	0.307612	0.173962	0.528276	0.0857604		-8.58208	0.174351	-8.65542	8.18202		-8.58208	0.174351	-8.65542	8.18202
													0.126197	-0.169197	0.0532457	-0.323731	0.231855	-0.226293		-0.0992243	0.0715934	0.307516	0.17985	0.536462	0.0849358		-8.61058	-0.0138071	-7.94164	7.44849		-8.61058	-0.0138071	-7.94164	7.44849
													0.127258	-0.163011	0.0635512	-0.312955	0.225906	-0.232009		-0.101821	0.0677015	0.30927	0.186402	0.545307	0.0859277		-8.61716	0.195622	-7.08629	6.77086		-8.61716	0.195622	-7.08629	6.77086
													0.128258	-0.156014	0.0750807	-0.30106	0.219723	-0.237009		-0.103204	0.0649261	0.312841	0.193723	0.554448	0.0887676		-8.60674	0.797035	-6.11786	6.14704		-8.60674	0.797035	-6.11786	6.14704
													0.12915	-0.148378	0.08731	-0.28806	0.2134	-0.240895		-0.103455	0.0635861	0.318042	0.201945	0.563547	0.0933915		-8.5807	1.72788	-5.07018	5.57591		-8.5807	1.72788	-5.07018	5.57591
													0.129932	-0.140219	0.0995825	-0.273905	0.206962	-0.243266		-0.102715	0.0640176	0.3247	0.211167	0.572277	0.0997417		-8.52756	2.85601	-4.01492	5.05391		-8.52756	2.85601	-4.01492	5.05391
													0.130709	-0.131646	0.111483	-0.258657	0.200357	-0.243703		-0.101175	0.0663813	0.33249	0.221526	0.580459	0.107728		-8.42231	4.11135	-3.00266	4.59216		-8.42231	4.11135	-3.00266	4.59216
													0.131572	-0.122784	0.12275	-0.242363	0.193514	-0.241955		-0.0990147	0.070758	0.341179	0.232951	0.587956	0.117293		-8.24712	5.44956	-2.10814	4.21637		-8.24712	5.44956	-2.10814	4.21637
													0.132611	-0.11376	0.133172	-0.225205	0.186384	-0.237906		-0.0966374	0.0771288	0.350412	0.245257	0.59484	0.128348		-7.9874	6.77517	-1.37212	3.95074		-7.9874	6.77517	-1.37212	3.95074
													0.133846	-0.104714	0.142628	-0.207391	0.179103	-0.231498		-0.094311	0.0852158	0.35991	0.258169	0.601059	0.140848		-7.64786	8.04073	-0.819547	3.8087		-7.64786	8.04073	-0.819547	3.8087
													0.135232	-0.0958589	0.151008	-0.189191	0.171614	-0.222884		-0.0922882	0.0948149	0.369345	0.271401	0.606597	0.154735		-7.25616	9.15954	-0.46533	3.79569		-7.25616	9.15954	-0.46533	3.79569
													0.136784	-0.0873862	0.158247	-0.170879	0.164102	-0.212202		-0.090743	0.105641	0.378427	0.284624	0.611417	0.16999		-6.83214	10.0951	-0.3101	3.90183		-6.83214	10.0951	-0.3101	3.90183
													0.138446	-0.0793564	0.164228	-0.152729	0.156631	-0.199998		-0.0897101	0.117483	0.386892	0.297559	0.615451	0.186208		-6.38243	10.8259	-0.329297	4.12061		-6.38243	10.8259	-0.329297	4.12061
													0.140288	-0.0719306	0.168951	-0.134993	0.149473	-0.18661		-0.0891014	0.130095	0.394583	0.310072	0.618393	0.203175		-5.90635	11.2665	-0.498288	4.41769		-5.90635	11.2665	-0.498288	4.41769
													0.142375	-0.0651299	0.172453	-0.117866	0.142773	-0.172479		-0.0887885	0.143322	0.401246	0.322044	0.620087	0.220619		-5.38154	11.3804	-0.818598	4.77849		-5.38154	11.3804	-0.818598	4.77849
													0.144715	-0.0590065	0.174902	-0.101516	0.136722	-0.157974		-0.0886698	0.157066	0.406631	0.33338	0.620383	0.238258		-4.78349	11.1994	-1.26234	5.19023		-4.78349	11.1994	-1.26234	5.19023
													0.147224	-0.0534732	0.176562	-0.086212	0.131517	-0.143456		-0.0887723	0.171181	0.410515	0.34397	0.619312	0.255847		-4.09798	10.7459	-1.79592	5.6345		-4.09798	10.7459	-1.79592	5.6345
													0.149862	-0.0486139	0.177507	-0.0720607	0.127319	-0.129248		-0.0890776	0.185481	0.412588	0.35369	0.617002	0.273056		-3.32497	10.0369	-2.36901	6.07885		-3.32497	10.0369	-2.36901	6.07885
													0.152444	-0.0444531	0.177901	-0.0592071	0.124184	-0.115625		-0.0896983	0.199544	0.412625	0.362383	0.613494	0.289652		-2.4844	9.07137	-2.93874	6.49801		-2.4844	9.07137	-2.93874	6.49801
													0.154728	-0.041154	0.177807	-0.0477298	0.122159	-0.102874		-0.090576	0.212804	0.410481	0.369921	0.608941	0.305393		-1.63273	7.96963	-3.47714	6.85443		-1.63273	7.96963	-3.47714	6.85443
													0.156557	-0.0388524	0.177261	-0.0377134	0.121176	-0.0913025		-0.0918216	0.224675	0.406018	0.376205	0.603563	0.320051		-0.824993	6.76516	-3.9792	7.1365		-0.824993	6.76516	-3.9792	7.1365
													0.157707	-0.0376502	0.17641	-0.0291517	0.121198	-0.0812505		-0.0934572	0.234493	0.399318	0.381047	0.597419	0.333379		-0.106663	5.59631	-4.4399	7.34455		-0.106663	5.59631	-4.4399	7.34455
													0.15803	-0.0377357	0.175296	-0.0220613	0.122074	-0.0731774		-0.0955704	0.241572	0.390376	0.384404	0.590578	0.345022		0.464616	4.48814	-4.91716	7.46599		0.464616	4.48814	-4.91716	7.46599
													0.157516	-0.0391766	0.174013	-0.0164252	0.123735	-0.0672371		-0.098156	0.24541	0.379299	0.386271	0.583202	0.355088		0.853548	3.47782	-5.4418	7.5148		0.853548	3.47782	-5.4418	7.5148
													0.156101	-0.0417723	0.172585	-0.0122331	0.126091	-0.0638125		-0.101228	0.245836	0.36622	0.386654	0.57555	0.363342		1.04032	2.61398	-6.04447	7.50185		1.04032	2.61398	-6.04447	7.50185
													0.153901	-0.0453201	0.171191	-0.00944086	0.129067	-0.0630492		-0.104743	0.242647	0.351433	0.385669	0.567833	0.369567		1.01654	1.81972	-6.70507	7.44645		1.01654	1.81972	-6.70507	7.44645
													0.151096	-0.0495792	0.169835	-0.00786703	0.132467	-0.0652185		-0.108631	0.235888	0.335234	0.383454	0.560233	0.373553		0.785081	1.07932	-7.41889	7.37418		0.785081	1.07932	-7.41889	7.37418
													0.147933	-0.0543949	0.168512	-0.00726995	0.136175	-0.0703253		-0.11268	0.225709	0.317845	0.380285	0.552868	0.375069		0.365664	0.435671	-8.1396	7.31179		0.365664	0.435671	-8.1396	7.31179
													0.144522	-0.0595354	0.167329	-0.00738437	0.139879	-0.0784356		-0.116905	0.212223	0.299743	0.376576	0.545758	0.373892		-0.21851	-0.0874118	-8.85526	7.30448		-0.21851	-0.0874118	-8.85526	7.30448
													0.141075	-0.0649651	0.166344	-0.00793819	0.143341	-0.0895211		-0.121164	0.195583	0.281172	0.372641	0.539062	0.369998		-0.950041	-0.449711	-9.52616	7.36735		-0.950041	-0.449711	-9.52616	7.36735
													0.137736	-0.070506	0.165614	-0.00856408	0.146188	-0.103289		-0.125499	0.17603	0.262428	0.368789	0.532716	0.363659		-1.80056	-0.645188	-10.1405	7.53386		-1.80056	-0.645188	-10.1405	7.53386
													0.134441	-0.0760854	0.165147	-0.00897336	0.148135	-0.119315		-0.129871	0.153908	0.243873	0.365344	0.5267	0.355292		-2.76289	-0.638757	-10.6711	7.80883		-2.76289	-0.638757	-10.6711	7.80883
													0.131188	-0.0815511	0.164919	-0.00897452	0.149075	-0.13711		-0.134191	0.129747	0.225612	0.362598	0.521102	0.345432		-3.83104	-0.393056	-11.1307	8.17666		-3.83104	-0.393056	-11.1307	8.17666
													0.127875	-0.0866512	0.165075	-0.0084187	0.148955	-0.156117		-0.138302	0.104117	0.207994	0.360653	0.515968	0.334629		-4.98946	0.107326	-11.4944	8.63042		-4.98946	0.107326	-11.4944	8.63042
													0.124435	-0.0911369	0.165581	-0.00716133	0.14785	-0.175943		-0.142153	0.0777534	0.191091	0.359631	0.511319	0.323157		-6.23861	0.868218	-11.7761	9.14513		-6.23861	0.868218	-11.7761	9.14513
													0.120895	-0.0948658	0.166588	-0.00510982	0.145885	-0.196097		-0.145512	0.0512377	0.175026	0.359587	0.50717	0.311289		-7.55734	1.91075	-11.9885	9.71476		-7.55734	1.91075	-11.9885	9.71476
													0.117213	-0.0976661	0.168137	-0.00223775	0.143244	-0.21638		-0.148243	0.025254	0.15978	0.360595	0.503571	0.299079		-8.93381	3.24248	-12.1554	10.3187		-8.93381	3.24248	-12.1554	10.3187
													0.113441	-0.0994983	0.1704	0.00136079	0.139963	-0.236532		-0.150192	0.000206297	0.145425	0.362715	0.500528	0.286478		-10.3503	4.78339	-12.2701	10.9345		-10.3503	4.78339	-12.2701	10.9345
													0.109651	-0.100428	0.173468	0.00575285	0.136004	-0.256332		-0.151286	-0.0235891	0.132067	0.365931	0.497967	0.27358		-11.8029	6.48689	-12.3544	11.5417		-11.8029	6.48689	-12.3544	11.5417
													0.105918	-0.100559	0.177486	0.010879	0.131455	-0.275297		-0.151393	-0.0458017	0.119715	0.370261	0.49586	0.260589		-13.2759	8.23677	-12.3931	12.119		-13.2759	8.23677	-12.3931	12.119
													0.102175	-0.0999748	0.182469	0.0166877	0.126338	-0.292955		-0.150673	-0.0660243	0.108562	0.375752	0.49419	0.247688		-14.7515	10.0402	-12.3852	12.6651		-14.7515	10.0402	-12.3852	12.6651
													0.0983226	-0.0988706	0.188379	0.0230405	0.120835	-0.308902		-0.149267	-0.0840294	0.0986257	0.382274	0.492949	0.235219		-16.2088	11.8762	-12.3368	13.1772		-16.2088	11.8762	-12.3368	13.1772
													0.0943182	-0.0972636	0.195076	0.0298188	0.115175	-0.322743		-0.147315	-0.0994397	0.0897723	0.389701	0.492141	0.223586		-17.6092	13.7536	-12.2538	13.6738		-17.6092	13.7536	-12.2538	13.6738
													0.089986	-0.0951505	0.202316	0.0369153	0.109653	-0.334199		-0.14493	-0.112072	0.0819658	0.397886	0.49168	0.213056		-18.9204	15.6952	-12.1322	14.172		-18.9204	15.6952	-12.1322	14.172
													0.0853021	-0.0924858	0.209815	0.0441652	0.104547	-0.343101		-0.142165	-0.121611	0.0749116	0.406634	0.49154	0.204001		-20.1227	17.6371	-12.0114	14.6855		-20.1227	17.6371	-12.0114	14.6855
													0.0802062	-0.0892796	0.217434	0.0513513	0.100022	-0.349293		-0.138886	-0.128001	0.0684961	0.415689	0.491609	0.196636		-21.1957	19.5237	-11.9342	15.2144		-21.1957	19.5237	-11.9342	15.2144
													0.0746985	-0.0855141	0.224854	0.0582886	0.0961656	-0.3528		-0.134975	-0.131124	0.0624667	0.424851	0.491759	0.191072		-22.149	21.2261	-11.9432	15.7579		-22.149	21.2261	-11.9432	15.7579
													0.0689102	-0.0812924	0.231871	0.0648244	0.0929035	-0.353591		-0.130355	-0.131073	0.0566611	0.433889	0.491857	0.187273		-22.994	22.6531	-12.0882	16.3065		-22.994	22.6531	-12.0882	16.3065
													0.0629171	-0.076719	0.238366	0.0707174	0.0900833	-0.351612		-0.124986	-0.127991	0.0510369	0.442581	0.491882	0.185131		-23.7576	23.7167	-12.4134	16.8497		-23.7576	23.7167	-12.4134	16.8497
													0.0569392	-0.0718915	0.244233	0.0756807	0.0874253	-0.346853		-0.118978	-0.122077	0.0454821	0.450662	0.491865	0.184467		-24.4475	24.3565	-12.9374	17.3834		-24.4475	24.3565	-12.9374	17.3834
													0.0511019	-0.0668764	0.249452	0.0795069	0.0847021	-0.339388		-0.112489	-0.113674	0.0400574	0.457792	0.491851	0.185183		-25.0548	24.6928	-13.683	17.9078		-25.0548	24.6928	-13.683	17.9078
													0.0456632	-0.0617196	0.254056	0.0819507	0.0817651	-0.329425		-0.105684	-0.103122	0.0348079	0.463697	0.491926	0.187169		-25.5812	24.7863	-14.6314	18.4391		-25.5812	24.7863	-14.6314	18.4391
													0.0408706	-0.0563502	0.258235	0.0827677	0.0785468	-0.317215		-0.0986668	-0.0906854	0.0300205	0.468127	0.492137	0.190359		-26.023	24.7243	-15.7418	18.972		-26.023	24.7243	-15.7418	18.972
													0.0369725	-0.0507658	0.262088	0.0817886	0.0751811	-0.303014		-0.0916062	-0.0766604	0.0258444	0.470881	0.492583	0.194894		-26.3828	24.5963	-16.9599	19.5106		-26.3828	24.5963	-16.9599	19.5106
													0.034108	-0.0449885	0.265702	0.0788919	0.0718125	-0.287012		-0.0845149	-0.0612806	0.0224619	0.47181	0.493241	0.200851		-26.6658	24.4943	-18.2452	20.0753		-26.6658	24.4943	-18.2452	20.0753
													0.0323423	-0.0390409	0.269161	0.0740651	0.0687142	-0.26955		-0.0774338	-0.0448101	0.0200417	0.470876	0.494014	0.208203		-26.8792	24.5743	-19.5634	20.6761		-26.8792	24.5743	-19.5634	20.6761
													0.0318009	-0.0329159	0.272261	0.0674156	0.0660324	-0.251041		-0.0703946	-0.0274857	0.0186495	0.468132	0.494768	0.216786		-27.0385	24.8163	-20.864	21.328		-27.0385	24.8163	-20.864	21.328
													0.0324781	-0.026682	0.274882	0.0591324	0.06384	-0.231847		-0.0634161	-0.00952307	0.0183829	0.463685	0.495362	0.226393		-27.1392	25.2475	-22.0982	22.0392		-27.1392	25.2475	-22.0982	22.0392
													0.0343678	-0.0203631	0.276882	0.0495292	0.0620839	-0.21255		-0.0564443	0.00891436	0.0193344	0.457706	0.495681	0.236686		-27.1665	25.8117	-23.2133	22.8153		-27.1665	25.8117	-23.2133	22.8153
													0.0374888	-0.013979	0.278186	0.038935	0.0606394	-0.193682		-0.0497032	0.0277737	0.0215196	0.450362	0.495646	0.247431		-27.0817	26.4359	-24.1856	23.6533		-27.0817	26.4359	-24.1856	23.6533
													0.0418862	-0.00747172	0.278878	0.0277448	0.0595461	-0.17578		-0.0433201	0.0469482	0.0251208	0.441933	0.49527	0.258355		-26.87	27.0308	-24.9873	24.5377		-26.87	27.0308	-24.9873	24.5377
													0.0476761	-0.000882234	0.27902	0.0162556	0.0587027	-0.159262		-0.0374707	0.0663521	0.0301917	0.432725	0.49456	0.269304		-26.5728	27.5345	-25.5732	25.4274		-26.5728	27.5345	-25.5732	25.4274
													0.0549118	0.00569364	0.278756	0.00474657	0.0582137	-0.144265		-0.0324202	0.0857827	0.0368435	0.423003	0.493549	0.280152		-26.1937	27.8649	-25.9379	26.2722		-26.1937	27.8649	-25.9379	26.2722
													0.0636055	0.0121676	0.278051	-0.00653013	0.0582159	-0.130915		-0.0284299	0.105023	0.0450699	0.412975	0.492342	0.290726		-25.7792	28.0642	-26.1015	27.0507		-25.7792	28.0642	-26.1015	27.0507
													0.0736757	0.0184482	0.276943	-0.0174095	0.0588265	-0.119313		-0.0256375	0.123743	0.0549558	0.402867	0.490953	0.300729		-25.3684	28.0099	-26.0845	27.7324		-25.3684	28.0099	-26.0845	27.7324
													0.0852363	0.0243787	0.275354	-0.0276957	0.0602045	-0.109524		-0.0241091	0.141688	0.0664895	0.392959	0.48946	0.309859		-24.9982	27.6403	-25.8933	28.2948		-24.9982	27.6403	-25.8933	28.2948
													0.0982429	0.0297587	0.273164	-0.0371495	0.0623582	-0.10159		-0.0236924	0.158584	0.0796542	0.383269	0.487973	0.317775		-24.6553	26.8187	-25.5421	28.746		-24.6553	26.8187	-25.5421	28.746
													0.112612	0.0345361	0.270463	-0.0455887	0.0654254	-0.09561		-0.0242983	0.17436	0.0944348	0.3739	0.486574	0.324215		-24.3147	25.4316	-25.0857	29.1063		-24.3147	25.4316	-25.0857	29.1063
													0.128408	0.0386714	0.267272	-0.0528053	0.069665	-0.0916594		-0.0256903	0.189034	0.110722	0.364893	0.485469	0.32906		-23.9489	23.5287	-24.5537	29.3841		-23.9489	23.5287	-24.5537	29.3841
													0.145584	0.0421396	0.263681	-0.0586367	0.0752796	-0.0896062		-0.0276298	0.202594	0.128229	0.356252	0.484723	0.332289		-23.5279	21.218	-23.9578	29.5991		-23.5279	21.218	-23.9578	29.5991
													0.164005	0.0449394	0.259801	-0.0629179	0.0824679	-0.0892407		-0.0297893	0.215064	0.146664	0.348081	0.484501	0.33396		-23.0669	18.7792	-23.2987	29.7419		-23.0669	18.7792	-23.2987	29.7419
													0.183476	0.0469982	0.255607	-0.0655417	0.0912995	-0.0901701		-0.0319639	0.226379	0.16559	0.340528	0.484943	0.334266		-22.5871	16.4929	-22.5996	29.7899		-22.5871	16.4929	-22.5996	29.7899
													0.203676	0.0482913	0.251161	-0.066404	0.101873	-0.0919428		-0.0340427	0.236448	0.184623	0.333756	0.486133	0.333428		-22.1051	14.5408	-21.8825	29.7304		-22.1051	14.5408	-21.8825	29.7304
													0.224174	0.0487145	0.246472	-0.0654736	0.113966	-0.094233		-0.035884	0.24517	0.203344	0.327915	0.487876	0.331651		-21.6714	13.0696	-21.1434	29.5319		-21.6714	13.0696	-21.1434	29.5319
													0.244576	0.0480293	0.241569	-0.0627163	0.127356	-0.0966185		-0.0374279	0.252411	0.221549	0.323064	0.490049	0.329174		-21.3128	12.0532	-20.3807	29.1693		-21.3128	12.0532	-20.3807	29.1693
													0.264506	0.0460756	0.23634	-0.0581635	0.1417	-0.0987929		-0.0386555	0.25816	0.238999	0.319011	0.492369	0.32625		-21.0456	11.5482	-19.6251	28.6315		-21.0456	11.5482	-19.6251	28.6315
													0.283519	0.0427337	0.230823	-0.0520133	0.15674	-0.100566		-0.0396075	0.262199	0.25563	0.315533	0.494637	0.323046		-20.8908	11.4102	-18.8832	27.9281		-20.8908	11.4102	-18.8832	27.9281
													0.301372	0.0379243	0.225007	-0.0444641	0.172268	-0.101758		-0.0402502	0.264419	0.271454	0.312442	0.496701	0.319645		-20.8751	11.6238	-18.1825	27.1017		-20.8751	11.6238	-18.1825	27.1017
													0.317869	0.0314649	0.218844	-0.0356965	0.188098	-0.102178		-0.0403661	0.264455	0.286462	0.309404	0.498603	0.316238		-20.9956	12.1251	-17.52	26.1949		-20.9956	12.1251	-17.52	26.1949
													0.332811	0.0234416	0.212454	-0.025953	0.203963	-0.101792		-0.0397878	0.262081	0.300672	0.306243	0.500429	0.312744		-21.2285	12.8558	-16.9325	25.2556		-21.2285	12.8558	-16.9325	25.2556
													0.346121	0.0137664	0.205898	-0.0154032	0.219654	-0.100601		-0.0383238	0.256984	0.31408	0.302911	0.502365	0.309108		-21.5534	13.8038	-16.44	24.3092		-21.5534	13.8038	-16.44	24.3092
													0.357807	0.00241781	0.199282	-0.00420542	0.23485	-0.0986909		-0.0358518	0.248893	0.326524	0.299272	0.504399	0.305304		-21.9275	14.8479	-16.0552	23.3819		-21.9275	14.8479	-16.0552	23.3819
													0.367739	-0.0106486	0.192833	0.00752527	0.249183	-0.0961298		-0.0323496	0.237785	0.33797	0.295349	0.506392	0.301376		-22.3164	15.9025	-15.7754	22.478		-22.3164	15.9025	-15.7754	22.478
													0.375954	-0.0253905	0.186562	0.0198489	0.262278	-0.09302		-0.0278224	0.223671	0.348204	0.291209	0.508134	0.297394		-22.6915	16.9488	-15.5787	21.6026		-22.6915	16.9488	-15.5787	21.6026
													0.382442	-0.0416937	0.180622	0.0326765	0.273802	-0.0894835		-0.0224154	0.206651	0.35712	0.286878	0.509389	0.29355		-23.036	17.9167	-15.4605	20.7531		-23.036	17.9167	-15.4605	20.7531
													0.387272	-0.0593612	0.175087	0.0459538	0.283509	-0.0855464		-0.0163018	0.186931	0.364633	0.282526	0.509765	0.290082		-23.3584	18.6857	-15.4072	19.9485		-23.3584	18.6857	-15.4072	19.9485
													0.390559	-0.0781695	0.170114	0.0596455	0.291215	-0.0812158		-0.00971047	0.164695	0.370687	0.278237	0.509013	0.287277		-23.6623	19.2269	-15.4327	19.2321		-23.6623	19.2269	-15.4327	19.2321
													0.392413	-0.097878	0.165835	0.0736476	0.296781	-0.0765147		-0.00279974	0.140225	0.375224	0.274103	0.506843	0.285425		-23.94	19.5232	-15.5858	18.641		-23.94	19.5232	-15.5858	18.641
													0.392976	-0.118212	0.162386	0.0877446	0.300184	-0.0716962		0.00421822	0.113697	0.378217	0.270228	0.503133	0.284491		-24.1815	19.5119	-15.8837	18.1918		-24.1815	19.5119	-15.8837	18.1918
													0.392512	-0.138777	0.15997	0.101716	0.301373	-0.0671243		0.0111477	0.0853637	0.379792	0.266629	0.497842	0.284376		-24.3771	19.2725	-16.3649	17.8954		-24.3771	19.2725	-16.3649	17.8954
													0.391255	-0.159367	0.158765	0.115397	0.300396	-0.0630829		0.017914	0.0554606	0.380053	0.263343	0.490947	0.285028		-24.5297	18.7806	-17.0158	17.7663		-24.5297	18.7806	-17.0158	17.7663
													0.389414	-0.179526	0.15907	0.128598	0.297341	-0.0598877		0.0244509	0.024446	0.379175	0.260474	0.482519	0.286077		-24.6314	18.1166	-17.8229	17.8016		-24.6314	18.1166	-17.8229	17.8016
													0.387134	-0.198878	0.161106	0.141235	0.292326	-0.0577958		0.0306693	-0.00738447	0.377399	0.258147	0.472623	0.287183		-24.6912	17.3331	-18.7494	17.9867		-24.6912	17.3331	-18.7494	17.9867
													0.3846	-0.217026	0.165028	0.153205	0.285549	-0.0568968		0.0364818	-0.0394669	0.374897	0.256444	0.461438	0.288073		-24.7166	16.5071	-19.7524	18.3371		-24.7166	16.5071	-19.7524	18.3371
													0.38178	-0.233677	0.170996	0.164442	0.277378	-0.057216		0.0417556	-0.0712483	0.371932	0.25541	0.449097	0.288492		-24.7177	15.8066	-20.7945	18.8375		-24.7177	15.8066	-20.7945	18.8375
													0.378689	-0.248504	0.178896	0.174978	0.268214	-0.0585933		0.0463444	-0.102108	0.368632	0.25513	0.435832	0.288247		-24.6893	15.3809	-21.8268	19.5137		-24.6893	15.3809	-21.8268	19.5137
													0.375276	-0.261318	0.188711	0.18475	0.258538	-0.0609466		0.0501701	-0.131593	0.365147	0.255465	0.421809	0.287315		-24.6093	15.4077	-22.8158	20.3461		-24.6093	15.4077	-22.8158	20.3461
													0.371548	-0.271981	0.20031	0.193709	0.248829	-0.0641898		0.0532952	-0.159319	0.361685	0.256434	0.407234	0.285695		-24.4841	15.9203	-23.7236	21.3389		-24.4841	15.9203	-23.7236	21.3389
													0.367579	-0.280338	0.213462	0.201917	0.239483	-0.0682612		0.0558643	-0.184845	0.35838	0.257946	0.392348	0.283468		-24.3035	16.9631	-24.515	22.4754		-24.3035	16.9631	-24.515	22.4754
													0.363393	-0.286265	0.22809	0.209313	0.230825	-0.073086		0.0581202	-0.207953	0.35539	0.259952	0.377388	0.280573		-24.0661	18.5531	-25.1777	23.7237		-24.0661	18.5531	-25.1777	23.7237
													0.359054	-0.289644	0.244042	0.21584	0.223013	-0.0787033		0.0600973	-0.228331	0.352706	0.262524	0.362508	0.276792		-23.8206	20.4896	-25.6979	25.0479		-23.8206	20.4896	-25.6979	25.0479
													0.354645	-0.290256	0.26116	0.221435	0.21613	-0.0851829		0.0619816	-0.245798	0.350434	0.265637	0.347971	0.271741		-23.5891	22.6728	-26.0987	26.3882		-23.5891	22.6728	-26.0987	26.3882
													0.350183	-0.288088	0.279016	0.226042	0.210185	-0.0926024		0.0637574	-0.2602	0.348478	0.269292	0.333938	0.265107		-23.4108	25.0145	-26.4101	27.7017		-23.4108	25.0145	-26.4101	27.7017
													0.345536	-0.283123	0.297257	0.229558	0.205099	-0.10102		0.065368	-0.271288	0.346877	0.273475	0.320541	0.256349		-23.3096	27.4411	-26.6775	28.9388		-23.3096	27.4411	-26.6775	28.9388
													0.340719	-0.275465	0.315405	0.231983	0.200837	-0.110523		0.0667526	-0.279002	0.345635	0.278038	0.307853	0.245128		-23.2807	29.8484	-26.9405	30.0321		-23.2807	29.8484	-26.9405	30.0321
													0.335767	-0.26537	0.333025	0.233324	0.197274	-0.120925		0.0678678	-0.283324	0.344643	0.282866	0.295952	0.231334		-23.3154	32.1008	-27.188	30.9645		-23.3154	32.1008	-27.188	30.9645
													0.330674	-0.253287	0.349878	0.233584	0.194192	-0.132076		0.0687688	-0.284372	0.343919	0.287661	0.284689	0.215085		-23.4011	34.12	-27.4345	31.7172		-23.4011	34.12	-27.4345	31.7172
													0.325518	-0.239509	0.36574	0.232833	0.191423	-0.143762		0.0694429	-0.282323	0.343412	0.292299	0.274042	0.196539		-23.5335	35.7607	-27.6752	32.3006		-23.5335	35.7607	-27.6752	32.3006
													0.320333	-0.224364	0.380566	0.231196	0.188904	-0.155856		0.069822	-0.277442	0.342999	0.29663	0.264002	0.175856		-23.7147	36.9577	-27.9186	32.7143		-23.7147	36.9577	-27.9186	32.7143
													0.315165	-0.208218	0.394434	0.228786	0.186507	-0.168203		0.0698907	-0.270123	0.342566	0.300618	0.254585	0.153171		-23.9838	37.6601	-28.1846	32.9913		-23.9838	37.6601	-28.1846	32.9913
													0.31001	-0.191477	0.407255	0.225728	0.184015	-0.180668		0.0695487	-0.260663	0.341982	0.304246	0.245827	0.128752		-24.3753	37.8949	-28.4777	33.1747		-24.3753	37.8949	-28.4777	33.1747
													0.304842	-0.174483	0.418939	0.222151	0.181421	-0.193086		0.0688547	-0.249446	0.341231	0.307467	0.23774	0.102777		-24.872	37.6928	-28.8616	33.2989		-24.872	37.6928	-28.8616	33.2989
													0.299642	-0.157683	0.429409	0.218125	0.178592	-0.205402		0.0676873	-0.236725	0.340244	0.310262	0.230323	0.0755913		-25.5295	37.1409	-29.373	33.3915		-25.5295	37.1409	-29.373	33.3915
													0.294425	-0.141534	0.438657	0.213667	0.175459	-0.217416		0.0660233	-0.222809	0.339062	0.312407	0.223585	0.0475764		-26.3454	36.3176	-29.9988	33.4653		-26.3454	36.3176	-29.9988	33.4653
													0.289321	-0.126461	0.446557	0.208761	0.172157	-0.228892		0.063782	-0.207936	0.337534	0.313719	0.217514	0.0191634		-27.3295	35.3786	-30.7071	33.5322		-27.3295	35.3786	-30.7071	33.5322
													0.284186	-0.112725	0.453105	0.203298	0.168782	-0.239706		0.0608179	-0.192364	0.335624	0.314013	0.21216	-0.0091335		-28.4958	34.3826	-31.4813	33.6123		-28.4958	34.3826	-31.4813	33.6123
													0.27905	-0.100587	0.458294	0.197267	0.165516	-0.249795		0.0570578	-0.176337	0.333301	0.313264	0.207574	-0.0368881		-29.8703	33.4176	-32.2951	33.7031		-29.8703	33.4176	-32.2951	33.7031
													0.27391	-0.0901409	0.462107	0.190667	0.162505	-0.259042		0.0524211	-0.160108	0.330314	0.311379	0.203914	-0.0637568		-31.4597	32.5938	-33.1283	33.8027		-31.4597	32.5938	-33.1283	33.8027
													0.268601	-0.081514	0.464486	0.183523	0.159745	-0.267322		0.0469009	-0.143912	0.326499	0.30845	0.201284	-0.089587		-33.2378	31.9547	-33.9616	33.9315		-33.2378	31.9547	-33.9616	33.9315
													0.263075	-0.0747025	0.465341	0.175889	0.157149	-0.274494		0.0405379	-0.127921	0.321825	0.304562	0.199688	-0.114056		-35.1725	31.5344	-34.8056	34.106		-35.1725	31.5344	-34.8056	34.106
													0.257301	-0.0696277	0.464641	0.167838	0.154709	-0.280535		0.0335076	-0.112401	0.316232	0.299757	0.199064	-0.136968		-37.2043	31.3571	-35.6845	34.3475		-37.2043	31.3571	-35.6845	34.3475
													0.251304	-0.0662148	0.462538	0.159374	0.152481	-0.285281		0.0260586	-0.0975945	0.309674	0.293981	0.199401	-0.158132		-39.2703	31.4559	-36.6089	34.6582		-39.2703	31.4559	-36.6089	34.6582
													0.245093	-0.0644097	0.459045	0.150407	0.150463	-0.288697		0.0184685	-0.0837416	0.302218	0.287244	0.200697	-0.177337		-41.3246	32.0033	-37.5478	35.0575		-41.3246	32.0033	-37.5478	35.0575
													0.238709	-0.0640196	0.454223	0.140919	0.148888	-0.29063		0.0109895	-0.0710856	0.293989	0.279586	0.203114	-0.19436		-43.309	33.0381	-38.507	35.5584		-43.309	33.0381	-38.507	35.5584
													0.232178	-0.0648218	0.448413	0.130918	0.147862	-0.291101		0.00396738	-0.0597703	0.285056	0.2712	0.206734	-0.209083		-45.2003	34.5936	-39.4931	36.1825		-45.2003	34.5936	-39.4931	36.1825
													0.225524	-0.0667819	0.441757	0.12047	0.147463	-0.290233		-0.00238024	-0.0500331	0.275595	0.262293	0.211656	-0.221409		-46.973	36.6334	-40.5074	36.9638		-46.973	36.6334	-40.5074	36.9638
													0.218883	-0.0698598	0.43441	0.109738	0.147675	-0.288179		-0.00775597	-0.0418689	0.265644	0.253112	0.217833	-0.231416		-48.5901	39.1086	-41.5674	37.9111		-48.5901	39.1086	-41.5674	37.9111
													0.212337	-0.0739303	0.426532	0.0989479	0.148393	-0.285258		-0.0120181	-0.0352247	0.255365	0.243837	0.225144	-0.239179		-50.0207	41.8666	-42.6796	39.0356		-50.0207	41.8666	-42.6796	39.0356
													0.206074	-0.0789611	0.418153	0.0883882	0.149534	-0.281818		-0.0150403	-0.0299826	0.244897	0.23477	0.233306	-0.244861		-51.254	44.783	-43.8444	40.3424		-51.254	44.783	-43.8444	40.3424
													0.200411	-0.0849157	0.40926	0.0782478	0.151023	-0.278218		-0.0167177	-0.0261706	0.234351	0.225956	0.241925	-0.248514		-52.3054	47.7367	-45.0738	41.8268		-52.3054	47.7367	-45.0738	41.8268
													0.195537	-0.0916851	0.399845	0.0686582	0.152853	-0.27469		-0.0170433	-0.0237751	0.223891	0.217473	0.250782	-0.250208		-53.1861	50.5923	-46.3496	43.4803		-53.1861	50.5923	-46.3496	43.4803
													0.191632	-0.0991386	0.38995	0.0597907	0.155013	-0.271461		-0.0160577	-0.0227173	0.213738	0.209501	0.259726	-0.249998		-53.9082	53.3278	-47.6727	45.278		-53.9082	53.3278	-47.6727	45.278
													0.188848	-0.107151	0.379594	0.0517537	0.157462	-0.268788		-0.0137708	-0.0230663	0.204119	0.202163	0.268709	-0.248022		-54.498	55.8905	-49.0483	47.2017		-54.498	55.8905	-49.0483	47.2017
													0.187216	-0.115695	0.369173	0.0444749	0.160162	-0.266969		-0.0103232	-0.024821	0.195185	0.195534	0.277694	-0.244547		-54.9621	58.2252	-50.4914	49.2138		-54.9621	58.2252	-50.4914	49.2138
													0.186762	-0.124728	0.359001	0.0380072	0.163023	-0.266335		-0.00578353	-0.027925	0.187142	0.189823	0.286573	-0.239942		-55.3048	60.3962	-51.9759	51.2876		-55.3048	60.3962	-51.9759	51.2876
													0.187403	-0.134252	0.349228	0.0323468	0.16593	-0.267368		-0.000282201	-0.0322994	0.180064	0.185143	0.295356	-0.234637		-55.5206	62.4254	-53.5102	53.3756		-55.5206	62.4254	-53.5102	53.3756
													0.189087	-0.144195	0.340233	0.0275387	0.168845	-0.270365		0.00617102	-0.0378184	0.174054	0.181639	0.303965	-0.229057		-55.6047	64.2406	-55.0519	55.4299		-55.6047	64.2406	-55.0519	55.4299
													0.191879	-0.154413	0.332135	0.0236794	0.171939	-0.275584		0.0133375	-0.0443005	0.169246	0.179293	0.3124	-0.223594		-55.5804	65.8584	-56.5483	57.4348		-55.5804	65.8584	-56.5483	57.4348
													0.195776	-0.164786	0.324979	0.0207922	0.175304	-0.283025		0.0210591	-0.0514527	0.165698	0.178024	0.32065	-0.218332		-55.4662	67.2469	-57.9826	59.3738		-55.4662	67.2469	-57.9826	59.3738
													0.200661	-0.175187	0.318772	0.0189388	0.179121	-0.292524		0.0290237	-0.0590355	0.16351	0.177744	0.328635	-0.213255		-55.3022	68.3198	-59.3138	61.2317		-55.3022	68.3198	-59.3138	61.2317
													0.206455	-0.18542	0.3135	0.0180609	0.183534	-0.303807		0.0369472	-0.0667511	0.162719	0.178211	0.336441	-0.208237		-55.1094	69.0738	-60.5306	62.9759		-55.1094	69.0738	-60.5306	62.9759
													0.21308	-0.195464	0.309023	0.0180917	0.188692	-0.316607		0.0444866	-0.0745319	0.1634	0.179214	0.344066	-0.203052		-54.9174	69.5035	-61.5825	64.5615		-54.9174	69.5035	-61.5825	64.5615
													0.220395	-0.205267	0.305265	0.0187909	0.194687	-0.330685		0.0513528	-0.0822051	0.165611	0.180546	0.351537	-0.197505		-54.7485	69.6135	-62.4148	65.9611		-54.7485	69.6135	-62.4148	65.9611
													0.228255	-0.214772	0.302203	0.0199672	0.201467	-0.345868		0.0573208	-0.089782	0.169428	0.182183	0.358704	-0.191406		-54.5997	69.4435	-62.9943	67.1183		-54.5997	69.4435	-62.9943	67.1183
													0.236643	-0.223852	0.299687	0.0214721	0.208938	-0.36193		0.0622899	-0.0973515	0.174918	0.18426	0.36561	-0.184659		-54.4751	68.9827	-63.2863	67.9861		-54.4751	68.9827	-63.2863	67.9861
													0.245522	-0.232418	0.297631	0.0229469	0.216971	-0.378802		0.0662076	-0.104907	0.182164	0.186734	0.372115	-0.177309		-54.3817	68.1589	-63.2963	68.5113		-54.3817	68.1589	-63.2963	68.5113
													0.254915	-0.24023	0.295958	0.024236	0.225401	-0.396116		0.0691945	-0.112231	0.191281	0.189694	0.378033	-0.169482		-54.3366	66.9966	-63.034	68.6629		-54.3366	66.9966	-63.034	68.6629
													0.264869	-0.247099	0.294401	0.0250507	0.234058	-0.413499		0.0713633	-0.119044	0.202157	0.192975	0.383211	-0.161255		-54.3469	65.5234	-62.5577	68.4285		-54.3469	65.5234	-62.5577	68.4285
													0.275332	-0.253008	0.292787	0.025052	0.242915	-0.430545		0.0729143	-0.125305	0.214611	0.196319	0.387405	-0.152641		-54.3972	63.7355	-61.9057	67.7968		-54.3972	63.7355	-61.9057	67.7968
													0.286313	-0.257983	0.290836	0.0240946	0.251893	-0.446779		0.0740165	-0.130761	0.228375	0.19944	0.390348	-0.143558		-54.4853	61.6871	-61.0988	66.7912		-54.4853	61.6871	-61.0988	66.7912
													0.297797	-0.262121	0.288379	0.0220043	0.260929	-0.461696		0.075027	-0.135399	0.243114	0.20194	0.392063	-0.133935		-54.5558	59.4826	-60.144	65.4494		-54.5558	59.4826	-60.144	65.4494
													0.309622	-0.265669	0.285259	0.0187151	0.270036	-0.474825		0.0760482	-0.139379	0.258253	0.203617	0.392397	-0.123426		-54.5735	57.1738	-59.0471	63.8453		-54.5735	57.1738	-59.0471	63.8453
													0.321736	-0.268749	0.281622	0.014152	0.279133	-0.485782		0.0773224	-0.142886	0.273382	0.204278	0.391415	-0.111797		-54.4967	54.8373	-57.8371	62.0464		-54.4967	54.8373	-57.8371	62.0464
													0.334091	-0.271516	0.277524	0.00833007	0.288045	-0.494154		0.0788838	-0.146322	0.288033	0.20378	0.38914	-0.0987636		-54.3244	52.5579	-56.5756	60.1206		-54.3244	52.5579	-56.5756	60.1206
													0.34663	-0.273979	0.273199	0.0012767	0.296637	-0.499698		0.0807671	-0.149942	0.301819	0.202233	0.385742	-0.0842542		-54.097	50.4214	-55.2943	58.1563		-54.097	50.4214	-55.2943	58.1563
													0.359297	-0.276206	0.268797	-0.007019	0.304641	-0.502381		0.082895	-0.154022	0.314553	0.199521	0.381152	-0.0683887		-53.8475	48.5511	-54.0766	56.2153		-53.8475	48.5511	-54.0766	56.2153
													0.37207	-0.278139	0.264446	-0.0166133	0.311968	-0.502163		0.085191	-0.158915	0.326076	0.195596	0.375471	-0.0514142		-53.6249	47.0047	-52.9671	54.351		-53.6249	47.0047	-52.9671	54.351
													0.384966	-0.279864	0.260261	-0.0275286	0.318517	-0.499209		0.0875642	-0.164996	0.336269	0.190256	0.368683	-0.0336774		-53.4618	45.8366	-51.9795	52.626		-53.4618	45.8366	-51.9795	52.626
													0.397935	-0.28149	0.256366	-0.0398133	0.324117	-0.493736		0.0899756	-0.172552	0.345065	0.183409	0.360628	-0.015631		-53.3782	45.0617	-51.0905	51.0848		-53.3782	45.0617	-51.0905	51.0848
													0.410931	-0.28306	0.252804	-0.0533793	0.32866	-0.486024		0.092423	-0.181743	0.352323	0.174967	0.351309	0.00232391		-53.3735	44.6271	-50.2667	49.768		-53.3735	44.6271	-50.2667	49.768
													0.423874	-0.284619	0.249825	-0.0682278	0.332223	-0.476428		0.0948695	-0.192927	0.357758	0.164857	0.34079	0.019768		-53.4017	44.4572	-49.4732	48.7006		-53.4017	44.4572	-49.4732	48.7006
													0.436635	-0.286136	0.247644	-0.084093	0.334687	-0.465267		0.0971856	-0.206236	0.361052	0.153347	0.329165	0.0365917		-53.4688	44.5022	-48.702	47.9104		-53.4688	44.5022	-48.702	47.9104
													0.449128	-0.287549	0.246449	-0.100643	0.335927	-0.452723		0.0993783	-0.221776	0.36204	0.140775	0.316649	0.052529		-53.5333	44.7079	-47.9316	47.4108		-53.5333	44.7079	-47.9316	47.4108
													0.461233	-0.288854	0.246362	-0.117573	0.335876	-0.438996		0.101342	-0.239787	0.360337	0.127616	0.303397	0.0675258		-53.5945	45.0395	-47.225	47.2175		-53.5945	45.0395	-47.225	47.2175
													0.472911	-0.289996	0.247638	-0.134644	0.334391	-0.42427		0.103076	-0.260337	0.355989	0.114244	0.289653	0.0815602		-53.6476	45.4718	-46.6025	47.3138		-53.6476	45.4718	-46.6025	47.3138
													0.48413	-0.291041	0.250385	-0.151778	0.331395	-0.408705		0.104448	-0.283465	0.349115	0.100699	0.275566	0.0944071		-53.6871	46.0458	-46.1307	47.6711		-53.6871	46.0458	-46.1307	47.6711
													0.494926	-0.291919	0.254691	-0.168958	0.326913	-0.392394		0.105299	-0.309053	0.339937	0.087125	0.261364	0.106035		-53.7247	46.7948	-45.8147	48.2609		-53.7247	46.7948	-45.8147	48.2609
													0.505247	-0.292665	0.260496	-0.186084	0.320939	-0.375543		0.105419	-0.336822	0.328826	0.0734455	0.24728	0.116397		-53.7552	47.6652	-45.6625	49.0514		-53.7552	47.6652	-45.6625	49.0514
													0.515048	-0.293167	0.267642	-0.203253	0.313617	-0.358515		0.104569	-0.366282	0.316135	0.0594461	0.233672	0.125507		-53.7875	48.6053	-45.6512	49.9708		-53.7875	48.6053	-45.6512	49.9708
													0.524248	-0.293211	0.275811	-0.220307	0.305177	-0.341499		0.102407	-0.396917	0.302055	0.0450274	0.220998	0.133342		-53.8283	49.4691	-45.7366	50.9721		-53.8283	49.4691	-45.7366	50.9721
													0.532685	-0.292693	0.28451	-0.237156	0.295735	-0.324653		0.09865	-0.428083	0.286775	0.0301192	0.209675	0.140035		-53.8779	50.1318	-45.8982	51.9934		-53.8779	50.1318	-45.8982	51.9934
													0.540191	-0.291453	0.29321	-0.253643	0.285403	-0.30816		0.0931169	-0.459175	0.270492	0.0147827	0.199979	0.145763		-53.9467	50.5277	-46.1296	52.9889		-53.9467	50.5277	-46.1296	52.9889
													0.546709	-0.289479	0.301552	-0.269716	0.274296	-0.292		0.0857161	-0.489717	0.253365	-0.00104278	0.192018	0.150669		-54.0271	50.569	-46.4555	53.9032		-54.0271	50.569	-46.4555	53.9032
													0.552143	-0.286849	0.309349	-0.285312	0.262581	-0.276366		0.0764129	-0.519325	0.235654	-0.0173428	0.185808	0.154863		-54.1295	50.4243	-46.9346	54.696		-54.1295	50.4243	-46.9346	54.696
													0.556534	-0.28369	0.316213	-0.300459	0.250409	-0.261297		0.0653021	-0.547507	0.21767	-0.0340843	0.181269	0.158594		-54.2431	50.2451	-47.5649	55.3155		-54.2431	50.2451	-47.5649	55.3155
													0.559921	-0.280161	0.322029	-0.315102	0.237949	-0.246902		0.0525373	-0.5738	0.199699	-0.0511629	0.178196	0.161985		-54.3463	50.1998	-48.38	55.7338		-54.3463	50.1998	-48.38	55.7338
													0.562415	-0.276369	0.326634	-0.329123	0.225335	-0.23319		0.0383431	-0.597738	0.182027	-0.0684238	0.176521	0.16526		-54.4441	50.3737	-49.3569	55.9243		-54.4441	50.3737	-49.3569	55.9243
													0.564051	-0.272557	0.329986	-0.342409	0.212751	-0.220283		0.022937	-0.619016	0.164827	-0.0857312	0.176227	0.168438		-54.5294	50.8214	-50.5043	55.8682		-54.5294	50.8214	-50.5043	55.8682
													0.564913	-0.268874	0.332065	-0.354771	0.200405	-0.208336		0.00645163	-0.637199	0.148359	-0.102894	0.17738	0.171388		-54.6031	51.5315	-51.7787	55.5698		-54.6031	51.5315	-51.7787	55.5698
													0.564947	-0.265546	0.332855	-0.365914	0.188438	-0.197297		-0.0108796	-0.6521	0.132781	-0.119686	0.179991	0.174002		-54.6734	52.3859	-53.1421	55.0794		-54.6734	52.3859	-53.1421	55.0794
													0.564204	-0.262897	0.332568	-0.375659	0.176985	-0.18737		-0.0287417	-0.663547	0.118344	-0.135957	0.183953	0.176094		-54.7499	53.3663	-54.5636	54.4359		-54.7499	53.3663	-54.5636	54.4359
													0.562789	-0.261259	0.33136	-0.383804	0.166284	-0.178442		-0.0468578	-0.6717	0.105266	-0.151555	0.189093	0.177476		-54.8651	54.379	-56.0014	53.7147		-54.8651	54.379	-56.0014	53.7147
													0.560796	-0.260967	0.329307	-0.390141	0.156584	-0.170425		-0.0649798	-0.676569	0.0937261	-0.16638	0.195074	0.178172		-55.0443	55.3773	-57.4165	52.9846		-55.0443	55.3773	-57.4165	52.9846
													0.558391	-0.262154	0.326394	-0.394427	0.148228	-0.16311		-0.0827836	-0.678216	0.0839844	-0.180115	0.201593	0.178172		-55.3178	56.3793	-58.7426	52.2994		-55.3178	56.3793	-58.7426	52.2994
													0.555799	-0.264897	0.322711	-0.396512	0.141452	-0.156113		-0.099873	-0.676672	0.0761753	-0.192531	0.208341	0.17764		-55.7145	57.297	-59.9622	51.6939		-55.7145	57.297	-59.9622	51.6939
													0.553151	-0.269211	0.318576	-0.396239	0.136558	-0.149262		-0.115994	-0.672044	0.070387	-0.203469	0.215035	0.176458		-56.2454	58.1271	-61.0411	51.1902		-56.2454	58.1271	-61.0411	51.1902
													0.550578	-0.275057	0.3141	-0.39355	0.133708	-0.142518		-0.130864	-0.664493	0.0665436	-0.212626	0.221466	0.174556		-56.8913	58.9014	-61.9656	50.7805		-56.8913	58.9014	-61.9656	50.7805
													0.548067	-0.282348	0.30965	-0.388423	0.133017	-0.136074		-0.144186	-0.65433	0.0645645	-0.219787	0.227378	0.171734		-57.6155	59.5609	-62.756	50.4667		-57.6155	59.5609	-62.756	50.4667
													0.54566	-0.290966	0.305485	-0.38081	0.134535	-0.130179		-0.155676	-0.641886	0.0643156	-0.224774	0.23263	0.167718		-58.3652	60.0657	-63.3824	50.2534		-58.3652	60.0657	-63.3824	50.2534
													0.543361	-0.300733	0.301875	-0.370824	0.138249	-0.125052		-0.164982	-0.627629	0.065643	-0.227588	0.23709	0.162122		-59.0709	60.4816	-63.8663	50.1592		-59.0709	60.4816	-63.8663	50.1592
													0.541202	-0.311434	0.299049	-0.358546	0.144174	-0.120891		-0.17193	-0.611976	0.0684585	-0.228305	0.240544	0.154752		-59.6782	60.7571	-64.1871	50.186		-59.6782	60.7571	-64.1871	50.186
													0.539217	-0.322678	0.297022	-0.344064	0.152231	-0.117573		-0.176303	-0.595289	0.0726294	-0.227122	0.242923	0.145493		-60.1667	60.8539	-64.326	50.3586		-60.1667	60.8539	-64.326	50.3586
													0.537508	-0.333946	0.29585	-0.327548	0.162239	-0.114929		-0.178042	-0.577849	0.077964	-0.224326	0.244255	0.134269		-60.5429	60.8525	-64.2924	50.6502		-60.5429	60.8525	-64.2924	50.6502
													0.536136	-0.344708	0.295506	-0.309229	0.17398	-0.112698		-0.177136	-0.560042	0.0842942	-0.220353	0.24478	0.121025		-60.8198	60.7443	-64.0833	51.026		-60.8198	60.7443	-64.0833	51.026
													0.535072	-0.354506	0.29599	-0.289417	0.187124	-0.110843		-0.173784	-0.542059	0.0912443	-0.215617	0.244571	0.105912		-61.0072	60.5756	-63.6926	51.473		-61.0072	60.5756	-63.6926	51.473
													0.534253	-0.362949	0.297249	-0.268265	0.201391	-0.109244		-0.168311	-0.524383	0.0984261	-0.210337	0.243862	0.0890907		-61.1096	60.4655	-63.0997	51.9457		-61.1096	60.4655	-63.0997	51.9457
													0.533607	-0.369849	0.299229	-0.246158	0.216514	-0.107999		-0.16101	-0.507509	0.105608	-0.204737	0.242982	0.0708608		-61.124	60.4313	-62.3218	52.417		-61.124	60.4313	-62.3218	52.417
													0.532985	-0.375175	0.301919	-0.223391	0.23224	-0.107213		-0.152244	-0.49199	0.112566	-0.198869	0.242099	0.0513918		-61.0492	60.4124	-61.3574	52.8506		-61.0492	60.4124	-61.3574	52.8506
													0.532354	-0.378854	0.305131	-0.200222	0.248221	-0.10696		-0.142351	-0.478252	0.119232	-0.192584	0.241365	0.0308207		-60.876	60.3949	-60.2322	53.249		-60.876	60.3949	-60.2322	53.249
													0.531666	-0.380911	0.308886	-0.176973	0.264189	-0.107292		-0.13161	-0.466719	0.125558	-0.185831	0.240756	0.00934855		-60.5964	60.2715	-59.0385	53.5887		-60.5964	60.2715	-59.0385	53.5887
													0.531052	-0.381331	0.313069	-0.154022	0.279792	-0.108197		-0.120281	-0.457574	0.131521	-0.178539	0.24009	-0.0126767		-60.2368	59.9397	-57.8165	53.8361		-60.2368	59.9397	-57.8165	53.8361
													0.530593	-0.379988	0.317674	-0.131762	0.294547	-0.109641		-0.108577	-0.45082	0.137112	-0.170841	0.239381	-0.0353221		-59.7966	59.4361	-56.6723	53.9334		-59.7966	59.4361	-56.6723	53.9334
													0.530279	-0.376776	0.322839	-0.110574	0.308192	-0.111562		-0.0968422	-0.446314	0.142199	-0.162784	0.238328	-0.0584484		-59.2869	58.6893	-55.6627	53.8592		-59.2869	58.6893	-55.6627	53.8592
													0.53022	-0.371627	0.328638	-0.0907577	0.3205	-0.113883		-0.085228	-0.443685	0.146611	-0.154404	0.23673	-0.0818257		-58.696	57.7127	-54.7806	53.6058		-58.696	57.7127	-54.7806	53.6058
													0.53039	-0.364659	0.335187	-0.0725677	0.331419	-0.116385		-0.0740514	-0.442593	0.150162	-0.145795	0.234443	-0.105161		-58.0064	56.628	-54.0179	53.1659		-58.0064	56.628	-54.0179	53.1659
													0.530726	-0.356011	0.342613	-0.0562026	0.340987	-0.118793		-0.0634115	-0.442674	0.152686	-0.136862	0.231485	-0.128145		-57.2282	55.443	-53.3113	52.5815		-57.2282	55.443	-53.3113	52.5815
													0.531212	-0.345981	0.350868	-0.0416699	0.349271	-0.1208		-0.053533	-0.443456	0.153987	-0.127353	0.227849	-0.150381		-56.3675	54.1831	-52.606	51.9397		-56.3675	54.1831	-52.606	51.9397
													0.531735	-0.33491	0.359891	-0.028807	0.356352	-0.122099		-0.044582	-0.444571	0.153949	-0.117001	0.22352	-0.171406		-55.4487	52.9169	-51.8829	51.3127		-55.4487	52.9169	-51.8829	51.3127
													0.532265	-0.323097	0.369653	-0.0175766	0.362282	-0.122402		-0.0366384	-0.445699	0.152616	-0.105797	0.218646	-0.190627		-54.515	51.7032	-51.1619	50.8022		-54.515	51.7032	-51.1619	50.8022
													0.532743	-0.310944	0.380153	-0.00790538	0.367106	-0.121521		-0.0298348	-0.446613	0.150165	-0.0937479	0.213157	-0.207558		-53.6171	50.6403	-50.458	50.4542		-53.6171	50.6403	-50.458	50.4542
													0.533124	-0.298682	0.391348	0.000322688	0.370821	-0.119332		-0.0242894	-0.447147	0.146983	-0.0810518	0.206979	-0.22183		-52.837	49.8519	-49.835	50.3108		-52.837	49.8519	-49.835	50.3108
													0.533351	-0.28664	0.403347	0.00708062	0.373551	-0.115874		-0.020095	-0.447133	0.143367	-0.0680794	0.200102	-0.233163		-52.217	49.3643	-49.3596	50.3902		-52.217	49.3643	-49.3596	50.3902
													0.533367	-0.27507	0.416131	0.0122414	0.375363	-0.111207		-0.0172439	-0.446419	0.139614	-0.0553014	0.192386	-0.241229		-51.8138	49.2168	-49.0651	50.6926		-51.8138	49.2168	-49.0651	50.6926
													0.533204	-0.264196	0.429591	0.0158617	0.37613	-0.105372		-0.0156339	-0.444796	0.136121	-0.0431012	0.183884	-0.245726		-51.6347	49.4674	-48.9777	51.1722		-51.6347	49.4674	-48.9777	51.1722
													0.53272	-0.254281	0.443505	0.0180405	0.375877	-0.0983574		-0.0152871	-0.442072	0.133063	-0.0316928	0.174575	-0.246525		-51.6791	50.0881	-49.1226	51.8305		-51.6791	50.0881	-49.1226	51.8305
													0.53194	-0.245429	0.457545	0.018982	0.374479	-0.0901896		-0.0159059	-0.438005	0.130362	-0.0210619	0.164515	-0.243395		-51.9296	50.9261	-49.4783	52.6495		-51.9296	50.9261	-49.4783	52.6495
													0.530714	-0.237825	0.471287	0.0188617	0.371902	-0.0809723		-0.0173588	-0.43248	0.12801	-0.0112914	0.15381	-0.23629		-52.3635	51.8771	-50.033	53.5908		-52.3635	51.8771	-50.033	53.5908
													0.528996	-0.231543	0.484413	0.0177365	0.368042	-0.0709138		-0.0193192	-0.425502	0.126001	-0.00230075	0.142578	-0.225248		-52.9697	52.8985	-50.7628	54.6203		-52.9697	52.8985	-50.7628	54.6203
													0.526752	-0.226669	0.496715	0.0157555	0.362913	-0.0601114		-0.021569	-0.41725	0.124338	0.00606091	0.130909	-0.21038		-53.7382	53.8933	-51.6646	55.7214		-53.7382	53.8933	-51.6646	55.7214
													0.523987	-0.223384	0.507996	0.0129619	0.356602	-0.0489457		-0.0237971	-0.408026	0.123036	0.013764	0.118947	-0.191905		-54.6502	54.8767	-52.7347	56.8338		-54.6502	54.8767	-52.7347	56.8338
													0.520798	-0.221714	0.51816	0.00921819	0.349217	-0.0376703		-0.0258108	-0.398149	0.12222	0.0206643	0.106848	-0.170069		-55.6902	55.8429	-53.9471	57.9366		-55.6902	55.8429	-53.9471	57.9366
													0.517235	-0.221767	0.526976	0.00450788	0.340922	-0.0265715		-0.0274582	-0.387966	0.121938	0.0265973	0.0948045	-0.145174		-56.8216	56.743	-55.2618	58.9977		-56.8216	56.743	-55.2618	58.9977
													0.513371	-0.22353	0.534325	-0.00106272	0.331912	-0.0158968		-0.0285955	-0.3777	0.122286	0.0315092	0.0830173	-0.117604		-57.99	57.6342	-56.6172	59.986		-57.99	57.6342	-56.6172	59.986
													0.509363	-0.226925	0.539833	-0.00740613	0.322209	-0.00580964		-0.0291284	-0.367472	0.123249	0.0353859	0.0716706	-0.087886		-59.1368	58.3492	-57.9212	60.8942		-59.1368	58.3492	-57.9212	60.8942
													0.505198	-0.231806	0.543308	-0.0145515	0.311986	0.00339958		-0.029068	-0.357601	0.124685	0.0381916	0.0608556	-0.0567358		-60.2347	58.8136	-59.1061	61.7107		-60.2347	58.8136	-59.1061	61.7107
													0.501014	-0.237874	0.544622	-0.0225523	0.301538	0.0115454		-0.0283252	-0.348244	0.126456	0.0400166	0.0508382	-0.024752		-61.275	58.9669	-60.0958	62.4265		-61.275	58.9669	-60.0958	62.4265
													0.496789	-0.244859	0.543731	-0.0316011	0.291105	0.0183552		-0.0269298	-0.339583	0.128546	0.0408926	0.0416455	0.00731444		-62.2437	58.8848	-60.8553	63.0596		-62.2437	58.8848	-60.8553	63.0596
													0.492639	-0.2524	0.540641	-0.0418728	0.280846	0.023648		-0.0248221	-0.331689	0.130789	0.0408959	0.0333297	0.0389056		-63.1167	58.626	-61.3739	63.6076		-63.1167	58.626	-61.3739	63.6076
													0.488557	-0.260155	0.535484	-0.0536228	0.270873	0.027365		-0.0219221	-0.324784	0.133008	0.0399921	0.0257626	0.0696859		-63.8821	58.2326	-61.6853	64.0674		-63.8821	58.2326	-61.6853	64.0674
													0.484623	-0.267857	0.528336	-0.0669842	0.261263	0.0294174		-0.0181765	-0.318894	0.13506	0.038122	0.018938	0.099432		-64.5023	57.8658	-61.8235	64.4341		-64.5023	57.8658	-61.8235	64.4341
													0.480754	-0.275211	0.519321	-0.0819755	0.252063	0.0298799		-0.0135843	-0.314156	0.136811	0.0352262	0.0128851	0.127832		-64.9483	57.5266	-61.8204	64.7054		-64.9483	57.5266	-61.8204	64.7054
													0.476842	-0.28203	0.508671	-0.0984213	0.243344	0.0286097		-0.00806216	-0.310587	0.137893	0.0312569	0.00778967	0.154592		-65.1845	57.248	-61.7092	64.868		-65.1845	57.248	-61.7092	64.868
													0.472892	-0.288106	0.496659	-0.116174	0.235089	0.0255573		-0.0015874	-0.308309	0.138182	0.026211	0.00380958	0.179189		-65.1979	57.027	-61.4893	64.9371		-65.1979	57.027	-61.4893	64.9371
													0.468757	-0.293422	0.483578	-0.134902	0.227279	0.0206291		0.00578473	-0.307736	0.137454	0.0200041	0.000997958	0.201272		-65.0008	56.8935	-61.1705	64.9401		-65.0008	56.8935	-61.1705	64.9401
													0.464336	-0.297916	0.469798	-0.154319	0.220092	0.0136243		0.0138031	-0.309036	0.13556	0.0127592	-0.000671901	0.220409		-64.6201	56.8783	-60.7385	64.908		-64.6201	56.8783	-60.7385	64.908
													0.459724	-0.301621	0.455481	-0.174066	0.213522	0.0046767		0.0223731	-0.312365	0.132437	0.00463412	-0.00128757	0.236475		-64.0939	57.0754	-60.2062	64.8739		-64.0939	57.0754	-60.2062	64.8739
													0.454983	-0.304516	0.44079	-0.193772	0.20736	-0.00617451		0.0312258	-0.31785	0.12803	-0.00421362	-0.001248	0.249377		-63.4898	57.4949	-59.5706	64.8396		-63.4898	57.4949	-59.5706	64.8396
													0.450308	-0.306628	0.425793	-0.213076	0.201393	-0.0185805		0.0401889	-0.325467	0.122147	-0.0135194	-0.000725721	0.259384		-62.8777	58.1659	-58.8327	64.805		-62.8777	58.1659	-58.8327	64.805
													0.445693	-0.307941	0.410549	-0.23165	0.195427	-0.0322027		0.0489965	-0.335047	0.114727	-0.0230792	-2.08813e-05	0.266703		-62.3066	59.0578	-58.0692	64.76		-62.3066	59.0578	-58.0692	64.76
													0.441225	-0.308472	0.395131	-0.24908	0.189326	-0.0468644		0.0574026	-0.346167	0.105551	-0.0325686	0.00080987	0.271404		-61.8226	60.0746	-57.3615	64.6907		-61.8226	60.0746	-57.3615	64.6907
													0.436826	-0.308178	0.379641	-0.265136	0.18304	-0.0623354		0.0651915	-0.358487	0.0946149	-0.0417672	0.00181634	0.273536		-61.4499	61.1136	-56.8088	64.5828		-61.4499	61.1136	-56.8088	64.5828
													0.432459	-0.307053	0.364442	-0.279596	0.176765	-0.0785303		0.0721259	-0.371588	0.0820585	-0.0505367	0.00310538	0.273188		-61.1768	62.0647	-56.5045	64.4598		-61.1768	62.0647	-56.5045	64.4598
													0.428028	-0.305149	0.349722	-0.292327	0.170704	-0.0952905		0.0780756	-0.38522	0.0682323	-0.0589038	0.00480998	0.270347		-60.9723	62.7518	-56.474	64.3412		-60.9723	62.7518	-56.474	64.3412
													0.42349	-0.30252	0.335779	-0.303253	0.165146	-0.112503		0.0829074	-0.399073	0.053477	-0.0670075	0.00700355	0.265234		-60.8257	63.161	-56.7598	64.2596		-60.8257	63.161	-56.7598	64.2596
													0.418975	-0.299235	0.322745	-0.312485	0.160319	-0.129858		0.0867094	-0.412932	0.0382896	-0.0750523	0.00978208	0.258045		-60.7382	63.2106	-57.3524	64.2333		-60.7382	63.2106	-57.3524	64.2333
													0.414635	-0.295358	0.310742	-0.320155	0.156282	-0.147134		0.0895994	-0.426803	0.0230594	-0.083389	0.0133082	0.249128		-60.7156	63.0287	-58.2041	64.2933		-60.7156	63.0287	-58.2041	64.2933
													0.410629	-0.290895	0.299758	-0.326336	0.15295	-0.164004		0.0914633	-0.440509	0.00795968	-0.0922351	0.0176401	0.238822		-60.7824	62.7104	-59.2416	64.4426		-60.7824	62.7104	-59.2416	64.4426
													0.407114	-0.285883	0.289788	-0.331222	0.150357	-0.180218		0.0922235	-0.453965	-0.00684719	-0.101864	0.0229549	0.22744		-60.9443	62.528	-60.4055	64.7178		-60.9443	62.528	-60.4055	64.7178
													0.404239	-0.280381	0.280827	-0.334978	0.148536	-0.195592		0.0916249	-0.466943	-0.021277	-0.112474	0.0294873	0.215194		-61.2215	62.6893	-61.663	65.1048		-61.2215	62.6893	-61.663	65.1048
													0.402099	-0.274524	0.272865	-0.337849	0.147546	-0.20994		0.0894655	-0.479383	-0.0351928	-0.124136	0.0374478	0.20225		-61.6314	63.2736	-62.9049	65.6109		-61.6314	63.2736	-62.9049	65.6109
													0.400638	-0.268468	0.265869	-0.340028	0.147554	-0.223124		0.0855129	-0.491363	-0.048432	-0.136886	0.0471357	0.188749		-62.1623	64.3404	-64.1137	66.2278		-62.1623	64.3404	-64.1137	66.2278
													0.399894	-0.262444	0.259798	-0.341619	0.148814	-0.234942		0.0797161	-0.502942	-0.0609471	-0.150697	0.0585826	0.174977		-62.8317	65.7412	-65.2459	66.9702		-62.8317	65.7412	-65.2459	66.9702
													0.399818	-0.256621	0.254353	-0.342828	0.151224	-0.245243		0.0721795	-0.514226	-0.072662	-0.165591	0.0716128	0.161172		-63.638	67.4132	-66.2709	67.8055		-63.638	67.4132	-66.2709	67.8055
													0.400306	-0.251103	0.24936	-0.343822	0.154652	-0.254003		0.0630189	-0.525425	-0.0835308	-0.181669	0.0859783	0.147569		-64.5798	69.1922	-67.2401	68.7051		-64.5798	69.1922	-67.2401	68.7051
													0.401204	-0.245911	0.244577	-0.344819	0.158863	-0.261348		0.0523815	-0.536745	-0.0935743	-0.199044	0.101297	0.134312		-65.6349	70.8932	-68.1768	69.6191		-65.6349	70.8932	-68.1768	69.6191
													0.402364	-0.241017	0.239816	-0.345848	0.16359	-0.267356		0.0402654	-0.548239	-0.102803	-0.217871	0.117039	0.121662		-66.768	72.5003	-69.1315	70.4709		-66.768	72.5003	-69.1315	70.4709
													0.403504	-0.236468	0.235008	-0.347037	0.168553	-0.272181		0.0267259	-0.559893	-0.111229	-0.238251	0.132663	0.109863		-67.94	73.9934	-70.1055	71.1847		-67.94	73.9934	-70.1055	71.1847
													0.404393	-0.232284	0.230117	-0.348554	0.173546	-0.276031		0.011806	-0.571661	-0.118747	-0.260141	0.147771	0.0989644		-69.0924	75.287	-71.0762	71.7255		-69.0924	75.287	-71.0762	71.7255
													0.404824	-0.228592	0.225167	-0.350377	0.178411	-0.278953		-0.00441546	-0.583446	-0.125308	-0.283311	0.161985	0.0891406		-70.1891	76.36	-72.0143	72.0505		-70.1891	76.36	-72.0143	72.0505
													0.40451	-0.225491	0.220195	-0.352578	0.183118	-0.281113		-0.0218832	-0.595153	-0.130888	-0.307529	0.175003	0.0803895		-71.18	77.1104	-72.8687	72.1984		-71.18	77.1104	-72.8687	72.1984
													0.403399	-0.223106	0.21517	-0.355162	0.187659	-0.282659		-0.0403653	-0.6066	-0.135478	-0.332494	0.186573	0.072909		-72.0497	77.4816	-73.6357	72.2051		-72.0497	77.4816	-73.6357	72.2051
													0.401453	-0.221532	0.209984	-0.358154	0.19195	-0.283605		-0.0596152	-0.617712	-0.138994	-0.357945	0.196204	0.0667661		-72.803	77.5267	-74.2739	72.1401		-72.803	77.5267	-74.2739	72.1401
													0.398781	-0.220761	0.20457	-0.361573	0.19598	-0.284234		-0.0794533	-0.628494	-0.141361	-0.383713	0.203489	0.0619452		-73.4323	77.3115	-74.8063	72.0373		-73.4323	77.3115	-74.8063	72.0373
													0.395397	-0.22083	0.198852	-0.365455	0.200023	-0.284687		-0.0996521	-0.638931	-0.142436	-0.409796	0.208124	0.0584377		-73.9636	76.8702	-75.2647	71.9275		-73.9636	76.8702	-75.2647	71.9275
													0.391457	-0.221628	0.192668	-0.369801	0.20416	-0.28516		-0.119927	-0.649026	-0.142015	-0.43609	0.209617	0.0562464		-74.4169	76.3305	-75.6577	71.7901		-74.4169	76.3305	-75.6577	71.7901
													0.38702	-0.223136	0.185899	-0.374533	0.208406	-0.285673		-0.139978	-0.658682	-0.139827	-0.462585	0.207656	0.0553807		-74.8086	75.804	-75.9912	71.6028		-74.8086	75.804	-75.9912	71.6028
													0.382147	-0.225293	0.178418	-0.379605	0.212689	-0.286366		-0.159538	-0.667784	-0.135823	-0.489094	0.202067	0.0557697		-75.137	75.2695	-76.2601	71.3625		-75.137	75.2695	-76.2601	71.3625
													0.376917	-0.228095	0.170135	-0.384899	0.216895	-0.287108		-0.178448	-0.676128	-0.129985	-0.515467	0.192722	0.0573227		-75.3935	74.6513	-76.455	71.047		-75.3935	74.6513	-76.455	71.047
													0.371276	-0.231529	0.160908	-0.390387	0.220902	-0.287864		-0.196587	-0.683433	-0.122479	-0.541568	0.179797	0.0596854		-75.5571	73.9513	-76.5626	70.6743		-75.5571	73.9513	-76.5626	70.6743
													0.365201	-0.235551	0.150699	-0.396067	0.224519	-0.288438		-0.213905	-0.689225	-0.113409	-0.567177	0.1637	0.0627128		-75.6084	73.09	-76.5791	70.2817		-75.6084	73.09	-76.5791	70.2817
													0.358685	-0.240115	0.1396	-0.401843	0.227697	-0.288603		-0.230327	-0.693346	-0.103075	-0.592052	0.145031	0.0662363		-75.5508	72.0952	-76.5146	69.8825		-75.5508	72.0952	-76.5146	69.8825
													0.351649	-0.245162	0.127716	-0.407821	0.230579	-0.288135		-0.245886	-0.695531	-0.0917166	-0.616097	0.124537	0.0700217		-75.3837	71.0454	-76.3599	69.5171		-75.3837	71.0454	-76.3599	69.5171
													0.344069	-0.25048	0.115221	-0.414188	0.233322	-0.286924		-0.260526	-0.695714	-0.0795295	-0.639317	0.103003	0.0740206		-75.1232	69.9527	-76.176	69.194		-75.1232	69.9527	-76.176	69.194
													0.335939	-0.255939	0.102429	-0.421019	0.236038	-0.284786		-0.274158	-0.694059	-0.0666798	-0.661673	0.0811992	0.0783111		-74.7998	69.0089	-75.9888	68.9228		-74.7998	69.0089	-75.9888	68.9228
													0.327483	-0.261343	0.0897181	-0.428175	0.238671	-0.281566		-0.286679	-0.690499	-0.053198	-0.683078	0.0597184	0.0828471		-74.3988	68.2766	-75.8248	68.7345		-74.3988	68.2766	-75.8248	68.7345
													0.318849	-0.266671	0.0773931	-0.435489	0.241122	-0.277107		-0.298006	-0.685205	-0.0391784	-0.703466	0.0391119	0.0875636		-73.907	67.8369	-75.7075	68.6258		-73.907	67.8369	-75.7075	68.6258
													0.310335	-0.271893	0.0657397	-0.442584	0.243255	-0.271365		-0.308067	-0.678368	-0.0248854	-0.722552	0.0197521	0.0921714		-73.3169	67.6533	-75.6457	68.6045		-73.3169	67.6533	-75.6457	68.6045
													0.302147	-0.276998	0.0550312	-0.449016	0.244911	-0.264236		-0.316715	-0.670076	-0.0103502	-0.740095	0.00204392	0.0961301		-72.6263	67.776	-75.6037	68.6778		-72.6263	67.776	-75.6037	68.6778
													0.294497	-0.281938	0.0454321	-0.454408	0.246097	-0.255753		-0.323842	-0.660457	0.00415998	-0.755768	-0.0134728	0.0989631		-71.841	68.1728	-75.5454	68.8497		-71.841	68.1728	-75.5454	68.8497
													0.287545	-0.286597	0.0371166	-0.458453	0.246833	-0.246002		-0.329404	-0.649697	0.0183582	-0.769339	-0.0263433	0.100239		-71.0004	68.7517	-75.4448	69.0842		-71.0004	68.7517	-75.4448	69.0842
													0.281392	-0.290801	0.0302218	-0.461055	0.247231	-0.235098		-0.333343	-0.638064	0.0319857	-0.780655	-0.0363065	0.0996189		-70.1351	69.479	-75.295	69.3824		-70.1351	69.479	-75.295	69.3824
													0.276132	-0.294331	0.0248069	-0.462402	0.247294	-0.223136		-0.335601	-0.625693	0.0450968	-0.789851	-0.0430908	0.0971129		-69.2952	70.3883	-75.1297	69.7294		-69.2952	70.3883	-75.1297	69.7294
													0.271778	-0.296935	0.0210675	-0.462515	0.246976	-0.210177		-0.336249	-0.612945	0.0576333	-0.797019	-0.0465532	0.0928975		-68.5172	71.451	-75.0116	70.0944		-68.5172	71.451	-75.0116	70.0944
													0.268403	-0.298491	0.0190691	-0.461558	0.246374	-0.196351		-0.335276	-0.599805	0.0696059	-0.802273	-0.0466962	0.0870631		-67.8234	72.6107	-74.9529	70.4704		-67.8234	72.6107	-74.9529	70.4704
													0.266019	-0.298862	0.018902	-0.459641	0.245503	-0.181732		-0.332588	-0.586597	0.0811108	-0.805809	-0.0436321	0.0797075		-67.207	73.8336	-75.002	70.8622		-67.207	73.8336	-75.002	70.8622
													0.264486	-0.297977	0.0206761	-0.456813	0.244558	-0.166561		-0.328178	-0.573557	0.092095	-0.807782	-0.0375079	0.071037		-66.6862	75.0461	-75.134	71.2611		-66.6862	75.0461	-75.134	71.2611
													0.263742	-0.295857	0.0244547	-0.453104	0.243852	-0.151082		-0.321911	-0.560876	0.102558	-0.808269	-0.0284733	0.0610038		-66.2533	76.2395	-75.3139	71.7009		-66.2533	76.2395	-75.3139	71.7009
													0.263723	-0.292543	0.0301515	-0.448593	0.243673	-0.135684		-0.313674	-0.548826	0.112459	-0.807297	-0.0168391	0.0494195		-65.8913	77.3876	-75.5112	72.1704		-65.8913	77.3876	-75.5112	72.1704
													0.264491	-0.288168	0.037728	-0.443382	0.244156	-0.12074		-0.303334	-0.537893	0.121559	-0.804837	-0.00307013	0.0363116		-65.6346	78.4621	-75.6833	72.6544		-65.6346	78.4621	-75.6833	72.6544
													0.266037	-0.28292	0.0468956	-0.437544	0.245216	-0.106667		-0.290922	-0.528397	0.129845	-0.800851	0.0122088	0.0217374		-65.5011	79.449	-75.7969	73.1349		-65.5011	79.449	-75.7969	73.1349
													0.26838	-0.277029	0.0574535	-0.431219	0.246704	-0.0937796		-0.276531	-0.520545	0.137106	-0.795363	0.0284069	0.00590568		-65.5282	80.3206	-75.8477	73.5817		-65.5282	80.3206	-75.8477	73.5817
													0.271439	-0.270694	0.068955	-0.42451	0.248283	-0.0823403		-0.26038	-0.514479	0.143112	-0.788389	0.0449745	-0.0111087		-65.7657	81.0492	-75.8354	73.959		-65.7657	81.0492	-75.8354	73.959
													0.275117	-0.26409	0.0811218	-0.417446	0.249729	-0.0725888		-0.242866	-0.510152	0.147746	-0.77983	0.0613136	-0.0289679		-66.2355	81.4968	-75.7627	74.2695		-66.2355	81.4968	-75.7627	74.2695
													0.279191	-0.257424	0.0936962	-0.410094	0.250859	-0.0645963		-0.22437	-0.50749	0.150982	-0.769791	0.0770122	-0.0473534		-66.9454	81.6396	-75.6263	74.5041		-66.9454	81.6396	-75.6263	74.5041
													0.283414	-0.250716	0.106586	-0.402414	0.251534	-0.0583376		-0.205498	-0.50645	0.152927	-0.758446	0.0918799	-0.0659481		-67.8692	81.4919	-75.4314	74.6481		-67.8692	81.4919	-75.4314	74.6481
													0.287571	-0.244027	0.119735	-0.394418	0.251797	-0.0537819		-0.186722	-0.506679	0.153684	-0.745892	0.105603	-0.0843693		-68.9759	80.9831	-75.18	74.6923		-68.9759	80.9831	-75.18	74.6923
													0.291517	-0.237479	0.133123	-0.386249	0.251542	-0.0509624		-0.168337	-0.508157	0.153455	-0.732397	0.117976	-0.102428		-70.2013	80.2297	-74.886	74.6271		-70.2013	80.2297	-74.886	74.6271
													0.295146	-0.23108	0.146796	-0.377981	0.250632	-0.0498907		-0.150626	-0.510697	0.152368	-0.718254	0.128803	-0.119782		-71.5061	79.2031	-74.5443	74.4211		-71.5061	79.2031	-74.5443	74.4211
													0.298282	-0.22493	0.16074	-0.369753	0.248947	-0.0507311		-0.133745	-0.514337	0.150496	-0.703773	0.137912	-0.136223		-72.8521	77.8955	-74.1171	74.09		-72.8521	77.8955	-74.1171	74.09
													0.300731	-0.218992	0.174733	-0.361726	0.24631	-0.0536913		-0.118021	-0.518791	0.147838	-0.689238	0.145157	-0.15169		-74.1905	76.3106	-73.5952	73.6564		-74.1905	76.3106	-73.5952	73.6564
													0.302302	-0.213337	0.188766	-0.353924	0.242497	-0.058897		-0.103739	-0.523797	0.144426	-0.674853	0.150429	-0.166245		-75.49	74.4285	-72.9257	73.1498		-75.49	74.4285	-72.9257	73.1498
													0.302838	-0.208094	0.202666	-0.346334	0.237286	-0.0664651		-0.0913557	-0.529147	0.140476	-0.660608	0.153738	-0.179997		-76.7021	72.2989	-72.121	72.5963		-76.7021	72.2989	-72.121	72.5963
													0.302249	-0.203378	0.216529	-0.338848	0.230763	-0.0763876		-0.0813637	-0.53447	0.136202	-0.64665	0.155355	-0.192997		-77.7874	70.0259	-71.1893	72.0134		-77.7874	70.0259	-71.1893	72.0134
													0.300463	-0.199288	0.230441	-0.331357	0.223011	-0.0883178		-0.0741109	-0.539486	0.131851	-0.632936	0.155415	-0.205399		-78.7101	67.8169	-70.1478	71.3945		-78.7101	67.8169	-70.1478	71.3945
													0.297664	-0.195879	0.2444	-0.323847	0.214082	-0.101904		-0.0697389	-0.543748	0.127745	-0.619411	0.154057	-0.217158		-79.4511	65.8113	-69.0492	70.7535		-79.4511	65.8113	-69.0492	70.7535
													0.293911	-0.193285	0.258512	-0.316403	0.204186	-0.116929		-0.0681749	-0.547201	0.12405	-0.606202	0.151514	-0.228342		-79.9901	64.1029	-67.9491	70.0924		-79.9901	64.1029	-67.9491	70.0924
													0.289412	-0.191483	0.272754	-0.309179	0.193509	-0.133095		-0.0691888	-0.549708	0.120923	-0.593509	0.147982	-0.239061		-80.3137	62.783	-66.8786	69.3868		-80.3137	62.783	-66.8786	69.3868
													0.284232	-0.190366	0.287087	-0.302297	0.182209	-0.150168		-0.0725852	-0.551339	0.118462	-0.581526	0.143368	-0.249242		-80.4261	61.8519	-65.8436	68.6203		-80.4261	61.8519	-65.8436	68.6203
													0.278431	-0.189901	0.301248	-0.295845	0.170407	-0.168088		-0.0780452	-0.552115	0.11674	-0.570384	0.137671	-0.258966		-80.2958	61.2228	-64.8291	67.7909		-80.2958	61.2228	-64.8291	67.7909
													0.272096	-0.18995	0.314999	-0.289832	0.158206	-0.186751		-0.0853202	-0.552044	0.115822	-0.560107	0.13088	-0.268232		-79.9082	60.8497	-63.8272	66.8924		-79.9082	60.8497	-63.8272	66.8924
													0.265224	-0.19054	0.32826	-0.284136	0.145745	-0.205953		-0.0942195	-0.551184	0.115847	-0.550582	0.123078	-0.277142		-79.2432	60.6835	-62.8247	65.9457		-79.2432	60.6835	-62.8247	65.9457
													0.257948	-0.191539	0.3408	-0.278631	0.133232	-0.225613		-0.104555	-0.54946	0.116922	-0.541555	0.114435	-0.285703		-78.2968	60.6888	-61.8564	64.9616		-78.2968	60.6888	-61.8564	64.9616
													0.250391	-0.192923	0.352556	-0.273089	0.120932	-0.245449		-0.116167	-0.546796	0.119223	-0.532743	0.105227	-0.293886		-77.0863	60.8537	-60.9409	63.9902		-77.0863	60.8537	-60.9409	63.9902
													0.242812	-0.194667	0.363519	-0.267441	0.108981	-0.265095		-0.12883	-0.543169	0.122813	-0.523805	0.0955899	-0.301726		-75.6362	61.1653	-60.16	63.0705		-75.6362	61.1653	-60.16	63.0705
													0.235442	-0.196748	0.373785	-0.261702	0.0974929	-0.284221		-0.142449	-0.538682	0.127642	-0.514754	0.0858541	-0.309117		-73.9854	61.6211	-59.6039	62.2512		-73.9854	61.6211	-59.6039	62.2512
													0.228537	-0.19914	0.383356	-0.255957	0.0866971	-0.302323		-0.156961	-0.53361	0.133697	-0.505578	0.0762204	-0.315947		-72.1838	62.2088	-59.3237	61.5383		-72.1838	62.2088	-59.3237	61.5383
													0.222404	-0.201824	0.39222	-0.250284	0.0765927	-0.318857		-0.172266	-0.528109	0.140968	-0.496364	0.0666283	-0.321933		-70.2873	62.9332	-59.3797	60.9156		-70.2873	62.9332	-59.3797	60.9156
													0.21722	-0.204739	0.400282	-0.244792	0.0673098	-0.333667		-0.188237	-0.522586	0.149357	-0.48725	0.0572686	-0.326929		-68.3319	63.7371	-59.7806	60.3815		-68.3319	63.7371	-59.7806	60.3815
													0.213198	-0.207881	0.407361	-0.23963	0.058828	-0.346527		-0.204644	-0.517327	0.158727	-0.47835	0.0481156	-0.33054		-66.3481	64.5101	-60.4986	59.9113		-66.3481	64.5101	-60.4986	59.9113
													0.210335	-0.21126	0.413428	-0.234875	0.0511156	-0.357451		-0.221317	-0.512872	0.168934	-0.469631	0.0389012	-0.332682		-64.37	65.2199	-61.4777	59.5146		-64.37	65.2199	-61.4777	59.5146
													0.208635	-0.214957	0.418315	-0.230565	0.0440807	-0.366429		-0.23805	-0.509426	0.179845	-0.461028	0.0294613	-0.333248		-62.4113	65.8188	-62.6608	59.2156		-62.4113	65.8188	-62.6608	59.2156
													0.208052	-0.218816	0.42193	-0.226678	0.0375753	-0.373595		-0.254554	-0.507322	0.191076	-0.452494	0.0196077	-0.332366		-60.491	66.2399	-63.997	59.0477		-60.491	66.2399	-63.997	59.0477
													0.208372	-0.222882	0.42429	-0.223085	0.0313812	-0.378801		-0.270725	-0.506828	0.20216	-0.443837	0.00918919	-0.330243		-58.6249	66.5675	-65.4067	59.0782		-58.6249	66.5675	-65.4067	59.0782
													0.209379	-0.226996	0.425421	-0.219788	0.0254694	-0.381996		-0.286385	-0.508038	0.212566	-0.434955	-0.00191548	-0.327411		-56.8505	66.8308	-66.8111	59.3323		-56.8505	66.8308	-66.8111	59.3323
													0.210769	-0.231152	0.425343	-0.216824	0.0198088	-0.383111		-0.301432	-0.511251	0.221798	-0.425736	-0.0135405	-0.324118		-55.2132	67.0912	-68.1453	59.8162		-55.2132	67.0912	-68.1453	59.8162
													0.212301	-0.235392	0.424158	-0.214311	0.0144003	-0.382179		-0.315763	-0.516605	0.229526	-0.416125	-0.0256263	-0.32078		-53.7617	67.3059	-69.3263	60.532		-53.7617	67.3059	-69.3263	60.532
													0.213599	-0.239751	0.42208	-0.21248	0.0092955	-0.379383		-0.329333	-0.524125	0.235569	-0.406246	-0.0379104	-0.317589		-52.5305	67.4798	-70.3646	61.4552		-52.5305	67.4798	-70.3646	61.4552
													0.214426	-0.244372	0.419263	-0.211657	0.00454235	-0.37497		-0.342074	-0.53391	0.23987	-0.396187	-0.0503039	-0.314609		-51.5638	67.5121	-71.2158	62.5752		-51.5638	67.5121	-71.2158	62.5752
													0.214509	-0.249499	0.415968	-0.211982	7.14074e-05	-0.369069		-0.353915	-0.546	0.242627	-0.386049	-0.0627714	-0.311836		-50.8717	67.4021	-71.8947	63.8694		-50.8717	67.4021	-71.8947	63.8694
													0.21368	-0.255233	0.412451	-0.213512	-0.00420931	-0.361888		-0.364696	-0.560249	0.24411	-0.375862	-0.0753099	-0.309429		-50.4493	67.1929	-72.3978	65.3267		-50.4493	67.1929	-72.3978	65.3267
													0.211789	-0.261609	0.408811	-0.216156	-0.00853709	-0.353542		-0.374301	-0.576279	0.244426	-0.365831	-0.0877686	-0.307373		-50.2948	66.8818	-72.7102	66.8937		-50.2948	66.8818	-72.7102	66.8937
													0.20867	-0.268482	0.405173	-0.219792	-0.0131208	-0.344115		-0.38263	-0.5939	0.243613	-0.355966	-0.100145	-0.30606		-50.4076	66.5069	-72.7609	68.5269		-50.4076	66.5069	-72.7609	68.5269
													0.204222	-0.275951	0.401606	-0.224346	-0.018022	-0.333795		-0.389518	-0.612845	0.241728	-0.346284	-0.112232	-0.305827		-50.776	66.1329	-72.5126	70.1748		-50.776	66.1329	-72.5126	70.1748
													0.19834	-0.283841	0.398196	-0.229883	-0.0232011	-0.322739		-0.395053	-0.632928	0.23887	-0.337114	-0.12371	-0.306943		-51.4268	65.8094	-71.9854	71.7696		-51.4268	65.8094	-71.9854	71.7696
													0.191045	-0.292208	0.394883	-0.236473	-0.0287382	-0.311239		-0.399383	-0.653932	0.235136	-0.328648	-0.134192	-0.309658		-52.3642	65.5444	-71.2116	73.2497		-52.3642	65.5444	-71.2116	73.2497
													0.182401	-0.300947	0.391541	-0.244295	-0.0344112	-0.299613		-0.402698	-0.675543	0.230764	-0.321204	-0.143365	-0.314308		-53.606	65.3601	-70.2957	74.5864		-53.606	65.3601	-70.2957	74.5864
													0.172536	-0.309901	0.388048	-0.253561	-0.0400296	-0.28806		-0.405218	-0.697471	0.226065	-0.315113	-0.150813	-0.320773		-55.1531	65.22	-69.3657	75.7423		-55.1531	65.22	-69.3657	75.7423
													0.161684	-0.319043	0.384263	-0.264267	-0.0454654	-0.276799		-0.407156	-0.71943	0.221338	-0.31054	-0.156373	-0.328821		-56.9741	65.0724	-68.4756	76.6948		-56.9741	65.0724	-68.4756	76.6948
													0.15002	-0.328191	0.380034	-0.276383	-0.0506076	-0.26601		-0.408652	-0.740962	0.216881	-0.307728	-0.159679	-0.338084		-59.0141	64.9297	-67.7102	77.4353		-59.0141	64.9297	-67.7102	77.4353
													0.137828	-0.33711	0.375439	-0.289783	-0.055479	-0.255837		-0.409715	-0.761634	0.212916	-0.306762	-0.160665	-0.348135		-61.2196	64.823	-67.0848	77.9445		-61.2196	64.823	-67.0848	77.9445
													0.125393	-0.345656	0.37043	-0.30429	-0.0600699	-0.246504		-0.410253	-0.781124	0.209573	-0.307534	-0.159215	-0.358746		-63.504	64.7667	-66.625	78.2199		-63.504	64.7667	-66.625	78.2199
													0.113014	-0.353791	0.365173	-0.319771	-0.0644372	-0.238257		-0.410138	-0.799176	0.206886	-0.30981	-0.155388	-0.369795		-65.7947	64.9877	-66.3593	78.2511		-65.7947	64.9877	-66.3593	78.2511
													0.100961	-0.361505	0.35974	-0.335943	-0.0685984	-0.231386		-0.409256	-0.815546	0.204813	-0.313429	-0.149187	-0.381391		-68.0428	65.5809	-66.3466	78.0346		-68.0428	65.5809	-66.3466	78.0346
													0.0895445	-0.368572	0.354083	-0.352593	-0.0726045	-0.226108		-0.407609	-0.829947	0.203272	-0.318122	-0.140731	-0.393821		-70.2108	66.5853	-66.6098	77.5927		-70.2108	66.5853	-66.6098	77.5927
													0.0791195	-0.374983	0.348057	-0.369442	-0.0765427	-0.222801		-0.404961	-0.842346	0.202123	-0.32354	-0.130213	-0.407416		-72.2614	67.9869	-67.1665	76.9608		-72.2614	67.9869	-67.1665	76.9608
													0.0698498	-0.380578	0.341533	-0.386177	-0.0803902	-0.221577		-0.401346	-0.852847	0.201359	-0.329483	-0.117794	-0.422232		-74.1635	69.7944	-68.0406	76.1957		-74.1635	69.7944	-68.0406	76.1957
													0.061936	-0.385155	0.334514	-0.402407	-0.0841171	-0.222473		-0.396971	-0.861459	0.20094	-0.33562	-0.103723	-0.438176		-75.8975	71.7391	-69.2399	75.3384		-75.8975	71.7391	-69.2399	75.3384
													0.0555135	-0.388619	0.326924	-0.417719	-0.0876364	-0.225516		-0.391918	-0.868369	0.200801	-0.341708	-0.0882453	-0.454987		-77.4315	73.7086	-70.7294	74.4412		-77.4315	73.7086	-70.7294	74.4412
													0.0507764	-0.390812	0.31886	-0.431798	-0.0907187	-0.230517		-0.386405	-0.873676	0.200896	-0.347575	-0.0716095	-0.472167		-78.7501	75.5856	-72.4907	73.5512		-78.7501	75.5856	-72.4907	73.5512
													0.0480265	-0.391692	0.310427	-0.444215	-0.0930006	-0.237342		-0.380468	-0.8775	0.201154	-0.352969	-0.0540629	-0.489193		-79.8361	77.3386	-74.4665	72.6823		-79.8361	77.3386	-74.4665	72.6823
													0.0474523	-0.391236	0.301717	-0.454833	-0.0941464	-0.245999		-0.374233	-0.879852	0.201316	-0.357848	-0.0358581	-0.50563		-80.6898	78.9299	-76.577	71.8919		-80.6898	78.9299	-76.577	71.8919
													0.0492024	-0.38936	0.292857	-0.46345	-0.0938689	-0.256296		-0.367758	-0.880611	0.201082	-0.362265	-0.0173351	-0.520924		-81.3369	80.418	-78.6766	71.2009		-81.3369	80.418	-78.6766	71.2009
													0.0533859	-0.386105	0.283827	-0.469958	-0.0920412	-0.2682		-0.361133	-0.879908	0.200159	-0.366113	0.00123496	-0.534765		-81.7855	81.6957	-80.6599	70.6495		-81.7855	81.6957	-80.6599	70.6495
													0.0599979	-0.381621	0.274932	-0.474315	-0.0886653	-0.281697		-0.354466	-0.877947	0.198265	-0.369313	0.0196565	-0.546689		-82.0478	82.8264	-82.3918	70.2843		-82.0478	82.8264	-82.3918	70.2843
													0.0687848	-0.376116	0.266265	-0.47653	-0.0838999	-0.296509		-0.347975	-0.875075	0.195202	-0.371802	0.0376332	-0.556286		-82.1569	83.8456	-83.8052	70.1258		-82.1569	83.8456	-83.8052	70.1258
													0.0795747	-0.369693	0.258015	-0.47662	-0.0778795	-0.312181		-0.341981	-0.871391	0.190946	-0.373485	0.0550769	-0.563042		-82.1398	84.726	-84.874	70.1855		-82.1398	84.726	-84.874	70.1855
													0.0920629	-0.362586	0.250352	-0.474677	-0.0707951	-0.328182		-0.336703	-0.867236	0.185423	-0.374308	0.0718566	-0.566302		-82.0417	85.4486	-85.6208	70.476		-82.0417	85.4486	-85.6208	70.476
													0.1061	-0.355166	0.243362	-0.470935	-0.0627386	-0.343904		-0.332171	-0.862882	0.178555	-0.374492	0.0881298	-0.565497		-81.8781	86.1013	-86.0503	70.9916		-81.8781	86.1013	-86.0503	70.9916
													0.121421	-0.347652	0.23719	-0.465675	-0.0536894	-0.358705		-0.32861	-0.858507	0.170395	-0.374316	0.103914	-0.560137		-81.6955	86.657	-86.2137	71.7304		-81.6955	86.657	-86.2137	71.7304
													0.137859	-0.340385	0.231861	-0.459217	-0.0437774	-0.37207		-0.325833	-0.854441	0.160974	-0.37405	0.119289	-0.54985		-81.5171	87.0811	-86.1361	72.6625		-81.5171	87.0811	-86.1361	72.6625
													0.155147	-0.33364	0.227419	-0.451846	-0.0330684	-0.383701		-0.323698	-0.850795	0.150266	-0.373936	0.13417	-0.53446		-81.3523	87.3027	-85.8449	73.7734		-81.3523	87.3027	-85.8449	73.7734
													0.172914	-0.32785	0.223914	-0.443863	-0.0216321	-0.393301		-0.32203	-0.848103	0.138389	-0.374187	0.148602	-0.514048		-81.2042	87.2469	-85.36	75.0143		-81.2042	87.2469	-85.36	75.0143
													0.190773	-0.323238	0.221496	-0.435587	-0.00971391	-0.400782		-0.320625	-0.846813	0.12554	-0.374857	0.162464	-0.488838		-81.0713	86.9429	-84.7187	76.3481		-81.0713	86.9429	-84.7187	76.3481
													0.208289	-0.319979	0.220212	-0.427362	0.00247097	-0.406161		-0.319361	-0.847208	0.112045	-0.376104	0.175622	-0.459343		-80.9461	86.3907	-83.9555	77.7339		-80.9461	86.3907	-83.9555	77.7339
													0.225135	-0.318207	0.219924	-0.419517	0.0147646	-0.409361		-0.318089	-0.849564	0.0983145	-0.377936	0.187979	-0.42612		-80.826	85.5685	-83.1463	79.0994		-80.826	85.5685	-83.1463	79.0994
													0.240984	-0.317934	0.220838	-0.412341	0.0270934	-0.41049		-0.316731	-0.854045	0.0847985	-0.380387	0.199625	-0.389846		-80.7225	84.5983	-82.3591	80.4285		-80.7225	84.5983	-82.3591	80.4285
													0.255461	-0.319095	0.222947	-0.406296	0.0393181	-0.40957		-0.315253	-0.860672	0.0719007	-0.383604	0.210631	-0.351417		-80.6343	83.4939	-81.6816	81.6934		-80.6343	83.4939	-81.6816	81.6934
													0.268416	-0.321663	0.226172	-0.401674	0.0515173	-0.406492		-0.31374	-0.869427	0.0600404	-0.387709	0.221022	-0.311583		-80.5898	82.2705	-81.1492	82.8545		-80.5898	82.2705	-81.1492	82.8545
													0.279611	-0.32548	0.23045	-0.39867	0.0637162	-0.40131		-0.312272	-0.880286	0.0494719	-0.392738	0.230774	-0.271316		-80.6254	80.9277	-80.8236	83.8961		-80.6254	80.9277	-80.8236	83.8961
													0.28898	-0.330452	0.235654	-0.397506	0.0760286	-0.394058		-0.310886	-0.893057	0.0403091	-0.398848	0.23998	-0.231422		-80.7529	79.5041	-80.6769	84.7803		-80.7529	79.5041	-80.6769	84.7803
													0.296316	-0.336447	0.241822	-0.398454	0.0887077	-0.384926		-0.30974	-0.907635	0.0325836	-0.406242	0.248668	-0.192751		-80.9682	78.0585	-80.6538	85.49		-80.9682	78.0585	-80.6538	85.49
													0.301507	-0.343446	0.248871	-0.401908	0.101742	-0.37397		-0.30892	-0.923961	0.0262973	-0.4151	0.256663	-0.155885		-81.2436	76.7348	-80.6994	85.9916		-81.2436	76.7348	-80.6994	85.9916
													0.304515	-0.351241	0.25684	-0.408097	0.115355	-0.361552		-0.308396	-0.941494	0.0214779	-0.425565	0.263948	-0.12133		-81.5319	75.5313	-80.7706	86.2754		-81.5319	75.5313	-80.7706	86.2754
													0.305257	-0.359857	0.265793	-0.417329	0.129707	-0.348002		-0.308328	-0.959849	0.0180709	-0.437813	0.270442	-0.0894879		-81.7821	74.4444	-80.8624	86.3691		-81.7821	74.4444	-80.8624	86.3691
													0.303745	-0.36897	0.275822	-0.429714	0.145054	-0.33363		-0.308779	-0.97853	0.0160677	-0.451852	0.276043	-0.0607859		-81.9667	73.5964	-80.9531	86.2881		-81.9667	73.5964	-80.9531	86.2881
													0.299992	-0.37828	0.287008	-0.445221	0.161554	-0.318936		-0.310008	-0.997023	0.0153892	-0.467606	0.280745	-0.0357044		-82.0751	73.0063	-81.0507	86.0742		-82.0751	73.0063	-81.0507	86.0742
													0.294185	-0.387519	0.299157	-0.463737	0.179343	-0.304335		-0.31223	-1.01494	0.0158194	-0.484875	0.284557	-0.0147756		-82.0917	72.6252	-81.1189	85.7255		-82.0917	72.6252	-81.1189	85.7255
													0.286502	-0.396335	0.312136	-0.485023	0.198581	-0.290346		-0.315681	-1.03206	0.0170957	-0.503421	0.287574	0.00165328		-82.0441	72.5191	-81.1447	85.2664		-82.0441	72.5191	-81.1447	85.2664
													0.277116	-0.404428	0.325768	-0.508902	0.219205	-0.27758		-0.320559	-1.04792	0.0188568	-0.523078	0.289902	0.0130132		-81.9283	72.682	-81.097	84.702		-81.9283	72.682	-81.097	84.702
													0.266146	-0.411658	0.33976	-0.535168	0.241261	-0.266524		-0.327012	-1.06229	0.0208977	-0.543687	0.29164	0.01926		-81.7462	73.138	-80.9656	84.0318		-81.7462	73.138	-80.9656	84.0318
													0.253843	-0.417957	0.353815	-0.563571	0.264616	-0.257498		-0.33497	-1.07493	0.0229444	-0.56501	0.292788	0.0205208		-81.499	73.9424	-80.7812	83.2829		-81.499	73.9424	-80.7812	83.2829
													0.240483	-0.423308	0.367735	-0.593611	0.289142	-0.250772		-0.344299	-1.08532	0.0248628	-0.586711	0.293297	0.0171591		-81.1803	75.1244	-80.5962	82.484		-81.1803	75.1244	-80.5962	82.484
													0.226282	-0.427626	0.381453	-0.6248	0.31479	-0.246472		-0.354848	-1.09291	0.0265934	-0.608459	0.293239	0.0097583		-80.8261	76.7087	-80.4452	81.6425		-80.8261	76.7087	-80.4452	81.6425
													0.211584	-0.430897	0.394876	-0.656477	0.341072	-0.244499		-0.366263	-1.0974	0.0280621	-0.6296	0.292325	-0.000994479		-80.4486	78.63	-80.3491	80.7801		-80.4486	78.63	-80.3491	80.7801
													0.196617	-0.432989	0.408028	-0.687953	0.367746	-0.244667		-0.378227	-1.09843	0.0292665	-0.649488	0.290537	-0.0143827		-80.0778	80.8094	-80.3118	79.8986		-80.0778	80.8094	-80.3118	79.8986
													0.181591	-0.433971	0.421025	-0.718629	0.394134	-0.246774		-0.390568	-1.09602	0.0301625	-0.667479	0.287747	-0.0296703		-79.7246	83.0382	-80.2858	78.9979		-79.7246	83.0382	-80.2858	78.9979
													0.166606	-0.433869	0.43379	-0.747963	0.419795	-0.250564		-0.403002	-1.09026	0.0306572	-0.683105	0.283907	-0.0462189		-79.4154	85.2202	-80.25	78.0918		-79.4154	85.2202	-80.25	78.0918
													0.151746	-0.432704	0.446367	-0.775463	0.444245	-0.255879		-0.415359	-1.08135	0.0307421	-0.696242	0.27915	-0.0634152		-79.1719	87.2169	-80.2165	77.2202		-79.1719	87.2169	-80.2165	77.2202
													0.137239	-0.430628	0.458553	-0.800716	0.467253	-0.26244		-0.427476	-1.06953	0.0304347	-0.706759	0.273556	-0.0808641		-78.9864	88.8963	-80.2077	76.4053		-78.9864	88.8963	-80.2077	76.4053
													0.123307	-0.42776	0.470035	-0.823535	0.488657	-0.269905		-0.439171	-1.05511	0.0296511	-0.714921	0.267402	-0.0980941		-78.8538	90.1401	-80.2441	75.6949		-78.8538	90.1401	-80.2441	75.6949
													0.110274	-0.424275	0.480601	-0.843516	0.508178	-0.277882		-0.450346	-1.03823	0.0283441	-0.720911	0.260768	-0.114741		-78.7802	90.9186	-80.3171	75.0783		-78.7802	90.9186	-80.3171	75.0783
													0.0984879	-0.420252	0.489947	-0.86051	0.525583	-0.286036		-0.460839	-1.01895	0.0265721	-0.725053	0.253802	-0.130426		-78.7516	91.0792	-80.4312	74.5385		-78.7516	91.0792	-80.4312	74.5385
													0.0882922	-0.415801	0.497886	-0.874635	0.540384	-0.293913		-0.470457	-0.997485	0.0243448	-0.727653	0.246492	-0.144701		-78.755	90.6242	-80.5715	74.0465		-78.755	90.6242	-80.5715	74.0465
													0.0799819	-0.411089	0.504487	-0.885883	0.552133	-0.301174		-0.479013	-0.974075	0.021749	-0.728797	0.238812	-0.157265		-78.7677	89.533	-80.7387	73.5896		-78.7677	89.533	-80.7387	73.5896
													0.073672	-0.406249	0.509793	-0.894468	0.560393	-0.307651		-0.486487	-0.948915	0.0188919	-0.72873	0.230752	-0.168233		-78.7985	87.8999	-80.9234	73.1616		-78.7985	87.8999	-80.9234	73.1616
													0.0694624	-0.401426	0.51389	-0.900533	0.564757	-0.313311		-0.492831	-0.922278	0.015859	-0.727578	0.222379	-0.177881		-78.8394	85.7555	-81.0939	72.7725		-78.8394	85.7555	-81.0939	72.7725
													0.0673849	-0.396649	0.5168	-0.904204	0.56502	-0.318266		-0.497878	-0.894527	0.0127097	-0.725567	0.213885	-0.186782		-78.8852	83.3004	-81.2441	72.4624		-78.8852	83.3004	-81.2441	72.4624
													0.0674233	-0.391941	0.518626	-0.905624	0.560951	-0.32259		-0.501824	-0.865984	0.00958404	-0.722888	0.205432	-0.195642		-78.9011	80.6625	-81.3442	72.2626		-78.9011	80.6625	-81.3442	72.2626
													0.069507	-0.387249	0.519265	-0.904914	0.552462	-0.326415		-0.50466	-0.836912	0.00648751	-0.71966	0.197174	-0.205102		-78.8665	77.971	-81.3697	72.1825		-78.8665	77.971	-81.3697	72.1825
													0.0734508	-0.382378	0.518634	-0.902292	0.539512	-0.329871		-0.506519	-0.807577	0.00333788	-0.716231	0.189369	-0.215433		-78.7489	75.3086	-81.2715	72.2415		-78.7489	75.3086	-81.2715	72.2415
													0.0791973	-0.377073	0.516682	-0.897849	0.522364	-0.332875		-0.507435	-0.778222	0.000302137	-0.71257	0.18207	-0.226596		-78.5235	72.7478	-81.0737	72.4296		-78.5235	72.7478	-81.0737	72.4296
													0.0865914	-0.37111	0.513343	-0.892104	0.501356	-0.335608		-0.507452	-0.748948	-0.00276533	-0.708853	0.175445	-0.238508		-78.1459	70.319	-80.771	72.7458		-78.1459	70.319	-80.771	72.7458
													0.095491	-0.364325	0.508769	-0.885381	0.476985	-0.338052		-0.50675	-0.719941	-0.00589029	-0.705116	0.169422	-0.250984		-77.6247	68.14	-80.3864	73.1574		-77.6247	68.14	-80.3864	73.1574
													0.105853	-0.356588	0.502757	-0.878	0.449851	-0.340261		-0.505598	-0.691118	-0.00925457	-0.701393	0.163982	-0.264084		-76.9612	66.2378	-79.9066	73.6345		-76.9612	66.2378	-79.9066	73.6345
													0.117586	-0.347891	0.49544	-0.87022	0.420589	-0.342329		-0.504297	-0.662553	-0.0129912	-0.69777	0.159	-0.27799		-76.1515	64.6874	-79.3458	74.1327		-76.1515	64.6874	-79.3458	74.1327
													0.130582	-0.33831	0.486983	-0.862199	0.38976	-0.34441		-0.503184	-0.634368	-0.017329	-0.694135	0.154349	-0.292836		-75.2149	63.5835	-78.6699	74.5986		-75.2149	63.5835	-78.6699	74.5986
													0.144756	-0.327917	0.477577	-0.854023	0.357903	-0.346634		-0.502536	-0.606546	-0.022291	-0.690393	0.149852	-0.309045		-74.1701	62.9397	-77.8687	74.9881		-74.1701	62.9397	-77.8687	74.9881
													0.159803	-0.316753	0.4675	-0.845704	0.325671	-0.348991		-0.502757	-0.578938	-0.0278463	-0.686366	0.145401	-0.326641		-73.0439	62.7373	-76.9373	75.2753		-73.0439	62.7373	-76.9373	75.2753
													0.175435	-0.304658	0.457111	-0.837303	0.293724	-0.351519		-0.503868	-0.551662	-0.0339505	-0.681922	0.140943	-0.345644		-71.8448	62.8398	-75.8536	75.426		-71.8448	62.8398	-75.8536	75.426
													0.191221	-0.291564	0.446622	-0.828776	0.26277	-0.354002		-0.506049	-0.524736	-0.0404639	-0.677055	0.136499	-0.365702		-70.5767	63.1896	-74.5987	75.4423		-70.5767	63.1896	-74.5987	75.4423
													0.206785	-0.277509	0.436121	-0.819991	0.233432	-0.35621		-0.509223	-0.498457	-0.0473183	-0.671573	0.132221	-0.386488		-69.2514	63.6935	-73.1548	75.3093		-69.2514	63.6935	-73.1548	75.3093
													0.221856	-0.262504	0.425613	-0.810882	0.206211	-0.358026		-0.513293	-0.472954	-0.0545899	-0.665566	0.128155	-0.407477		-67.8803	64.2597	-71.5305	75.0517		-67.8803	64.2597	-71.5305	75.0517
													0.23621	-0.246876	0.414946	-0.80109	0.18171	-0.35914		-0.518054	-0.448638	-0.0623085	-0.65892	0.124479	-0.428122		-66.49	64.7543	-69.7455	74.6891		-66.49	64.7543	-69.7455	74.6891
													0.249654	-0.23099	0.403907	-0.790272	0.160368	-0.359494		-0.523316	-0.425902	-0.0706542	-0.6514	0.121225	-0.44795		-65.1062	65.2127	-67.8165	74.2385		-65.1062	65.2127	-67.8165	74.2385
													0.262086	-0.2153	0.392548	-0.778196	0.142575	-0.358993		-0.528777	-0.405152	-0.0796113	-0.642799	0.118338	-0.466442		-63.7835	65.6508	-65.7935	73.7238		-63.7835	65.6508	-65.7935	73.7238
													0.273398	-0.20031	0.380649	-0.764645	0.128553	-0.357656		-0.534215	-0.386718	-0.0893156	-0.632809	0.11565	-0.483211		-62.5455	66.0163	-63.7096	73.1634		-62.5455	66.0163	-63.7096	73.1634
													0.283387	-0.18635	0.368286	-0.749435	0.118694	-0.355462		-0.539326	-0.370905	-0.0995773	-0.621209	0.113019	-0.497799		-61.4329	66.3353	-61.631	72.5727		-61.4329	66.3353	-61.631	72.5727
													0.2918	-0.173628	0.355507	-0.732553	0.112953	-0.352564		-0.543803	-0.357937	-0.110367	-0.607906	0.110349	-0.509877		-60.4548	66.62	-59.65	71.9807		-60.4548	66.62	-59.65	71.9807
													0.298524	-0.162286	0.342401	-0.71402	0.111346	-0.348935		-0.547472	-0.347889	-0.121512	-0.59302	0.107721	-0.518973		-59.6175	66.8926	-57.8463	71.3844		-59.6175	66.8926	-57.8463	71.3844
													0.303422	-0.152394	0.32892	-0.693842	0.113703	-0.344565		-0.550223	-0.340834	-0.13281	-0.576746	0.105213	-0.524642		-58.9414	67.1388	-56.3311	70.7997		-58.9414	67.1388	-56.3311	70.7997
													0.306508	-0.143938	0.31507	-0.672063	0.11975	-0.339582		-0.551949	-0.336755	-0.144082	-0.559279	0.102925	-0.526576		-58.462	67.2884	-55.2286	70.2329		-58.462	67.2884	-55.2286	70.2329
													0.307867	-0.136962	0.301004	-0.648668	0.129406	-0.334209		-0.552602	-0.335522	-0.154984	-0.541036	0.101089	-0.524505		-58.2207	67.3436	-54.6112	69.6879		-58.2207	67.3436	-54.6112	69.6879
													0.307624	-0.131559	0.286738	-0.623889	0.142381	-0.328584		-0.552099	-0.337213	-0.165269	-0.522353	0.0999107	-0.518312		-58.2454	67.3849	-54.4755	69.1547		-58.2454	67.3849	-54.4755	69.1547
													0.306017	-0.127691	0.272357	-0.597962	0.158264	-0.323061		-0.550343	-0.341661	-0.174591	-0.503646	0.099377	-0.508132		-58.5449	67.4656	-54.807	68.6241		-58.5449	67.4656	-54.807	68.6241
													0.303202	-0.125431	0.258104	-0.571212	0.176539	-0.318006		-0.547238	-0.348604	-0.182631	-0.485276	0.0994853	-0.494214		-59.1051	67.5316	-55.5533	68.1021		-59.1051	67.5316	-55.5533	68.1021
													0.299299	-0.124756	0.244137	-0.544013	0.196751	-0.313648		-0.542741	-0.357808	-0.189144	-0.467562	0.10002	-0.477089		-59.8845	67.6734	-56.6375	67.6027		-59.8845	67.6734	-56.6375	67.6027
													0.294465	-0.125595	0.230761	-0.516831	0.218359	-0.310247		-0.536797	-0.368974	-0.193822	-0.450858	0.100743	-0.457212		-60.855	67.9039	-57.9923	67.1577		-60.855	67.9039	-57.9923	67.1577
													0.28882	-0.12797	0.218108	-0.48996	0.240813	-0.308009		-0.529612	-0.381613	-0.196487	-0.435398	0.101402	-0.435305		-61.9575	68.1414	-59.6058	66.7699		-61.9575	68.1414	-59.6058	66.7699
													0.282515	-0.131854	0.206336	-0.463748	0.263795	-0.307017		-0.521389	-0.395406	-0.196829	-0.421231	0.101675	-0.411853		-63.1764	68.4222	-61.4364	66.439		-63.1764	68.4222	-61.4364	66.439
													0.275694	-0.137182	0.195564	-0.43846	0.286861	-0.307415		-0.512299	-0.409961	-0.194669	-0.40838	0.101437	-0.38744		-64.485	68.6138	-63.4554	66.1577		-64.485	68.6138	-63.4554	66.1577
													0.268471	-0.143928	0.185937	-0.414302	0.309689	-0.309334		-0.502627	-0.424858	-0.189902	-0.396925	0.100685	-0.362613		-65.8638	68.6929	-65.6198	65.8957		-65.8638	68.6929	-65.6198	65.8957
													0.261004	-0.152037	0.177438	-0.391644	0.331907	-0.312902		-0.492548	-0.439829	-0.182498	-0.387011	0.0995954	-0.337833		-67.2737	68.5899	-67.8369	65.6207		-67.2737	68.5899	-67.8369	65.6207
													0.253457	-0.161355	0.169862	-0.370813	0.35295	-0.318208		-0.48222	-0.454526	-0.172691	-0.378767	0.0983541	-0.313784		-68.6587	68.3195	-70.0265	65.3246		-68.6587	68.3195	-70.0265	65.3246
													0.245934	-0.171726	0.163054	-0.352078	0.372553	-0.325478		-0.471848	-0.468597	-0.160865	-0.372358	0.097451	-0.291405		-69.9667	67.8966	-72.084	65.0017		-69.9667	67.8966	-72.084	65.0017
													0.238549	-0.183047	0.156823	-0.335768	0.390395	-0.334721		-0.461607	-0.481851	-0.147497	-0.367997	0.0971385	-0.27157		-71.1459	67.3613	-73.9152	64.6664		-71.1459	67.3613	-73.9152	64.6664
													0.231528	-0.195128	0.150769	-0.322085	0.406339	-0.345952		-0.451495	-0.49397	-0.133153	-0.365793	0.0977743	-0.255121		-72.1518	66.8097	-75.4811	64.339		-72.1518	66.8097	-75.4811	64.339
													0.224957	-0.207882	0.144759	-0.311154	0.420192	-0.359123		-0.441601	-0.504812	-0.118318	-0.365652	0.0995434	-0.242833		-72.9577	66.225	-76.7591	64.027		-72.9577	66.225	-76.7591	64.027
													0.218926	-0.221147	0.138516	-0.30313	0.431951	-0.373988		-0.43189	-0.514081	-0.103457	-0.367319	0.102461	-0.23529		-73.5606	65.6744	-77.7161	63.7301		-73.5606	65.6744	-77.7161	63.7301
													0.213408	-0.234736	0.131924	-0.298141	0.441399	-0.390011		-0.422308	-0.521785	-0.0890639	-0.370625	0.106513	-0.232632		-73.9872	65.1731	-78.3178	63.4734		-73.9872	65.1731	-78.3178	63.4734
													0.208347	-0.248435	0.124913	-0.296079	0.448411	-0.406785		-0.4128	-0.527869	-0.0754161	-0.375255	0.111724	-0.234964		-74.2545	64.6856	-78.5951	63.2619		-74.2545	64.6856	-78.5951	63.2619
													0.203707	-0.262079	0.117467	-0.297004	0.452967	-0.423694		-0.403233	-0.532479	-0.0628667	-0.381146	0.118126	-0.242034		-74.382	64.3023	-78.5601	63.1491		-74.382	64.3023	-78.5601	63.1491
													0.199442	-0.27545	0.109589	-0.300777	0.45501	-0.440215		-0.393514	-0.535846	-0.0516096	-0.388208	0.125876	-0.253581		-74.3634	63.9977	-78.2028	63.1777		-74.3634	63.9977	-78.2028	63.1777
													0.195591	-0.28839	0.101272	-0.307156	0.45467	-0.456044		-0.383624	-0.538146	-0.041939	-0.396438	0.135162	-0.269403		-74.1965	63.8303	-77.5204	63.3592		-74.1965	63.8303	-77.5204	63.3592
													0.192155	-0.300788	0.0924288	-0.315958	0.452057	-0.471177		-0.373454	-0.539638	-0.0342205	-0.405902	0.14603	-0.289508		-73.8864	63.7854	-76.5232	63.7011		-73.8864	63.7854	-76.5232	63.7011
													0.189253	-0.312521	0.0829818	-0.326917	0.447432	-0.485389		-0.36289	-0.540489	-0.028744	-0.416717	0.158358	-0.313391		-73.4282	63.8921	-75.2497	64.1913		-73.4282	63.8921	-75.2497	64.1913
													0.187053	-0.323353	0.0728419	-0.339791	0.440872	-0.498615		-0.351778	-0.540836	-0.0258223	-0.428809	0.171921	-0.340926		-72.8395	64.2012	-73.7316	64.804		-72.8395	64.2012	-73.7316	64.804
													0.185521	-0.333284	0.0620106	-0.354468	0.432463	-0.51056		-0.340127	-0.54088	-0.0257143	-0.442227	0.186216	-0.371707		-72.1656	64.6838	-72.004	65.5084		-72.1656	64.6838	-72.004	65.5084
													0.184775	-0.342178	0.0504846	-0.370692	0.422296	-0.520956		-0.327819	-0.540803	-0.0287194	-0.456848	0.200789	-0.405189		-71.4692	65.3741	-70.1488	66.2863		-71.4692	65.3741	-70.1488	66.2863
													0.184713	-0.349951	0.0385623	-0.388177	0.410386	-0.529323		-0.315019	-0.540924	-0.0348402	-0.472562	0.21529	-0.440842		-70.7934	66.2243	-68.2484	67.1353		-70.7934	66.2243	-68.2484	67.1353
													0.185236	-0.356637	0.0266851	-0.406541	0.396787	-0.535581		-0.301902	-0.54162	-0.0437983	-0.488938	0.229404	-0.478228		-70.1651	67.1022	-66.3938	68.045		-70.1651	67.1022	-66.3938	68.045
													0.186109	-0.362335	0.0152141	-0.425425	0.381572	-0.539487		-0.288799	-0.543136	-0.0554722	-0.505685	0.243015	-0.516805		-69.5981	67.9799	-64.5968	69.0181		-69.5981	67.9799	-64.5968	69.0181
													0.187139	-0.367112	0.00456513	-0.444221	0.364819	-0.541169		-0.276048	-0.545805	-0.0692977	-0.522144	0.255963	-0.55632		-69.0996	68.7623	-62.916	70.0336		-69.0996	68.7623	-62.916	70.0336
													0.188147	-0.37104	-0.00508183	-0.462504	0.346742	-0.540834		-0.263845	-0.549695	-0.0849695	-0.537776	0.268057	-0.596232		-68.66	69.4668	-61.3711	71.0832		-68.66	69.4668	-61.3711	71.0832
													0.188939	-0.374077	-0.0135922	-0.479858	0.327657	-0.53865		-0.252386	-0.555033	-0.102001	-0.552035	0.278958	-0.63604		-68.2768	70.0882	-60.0226	72.1623		-68.2768	70.0882	-60.0226	72.1623
													0.18959	-0.376233	-0.0209112	-0.495946	0.307941	-0.534711		-0.241844	-0.561807	-0.119978	-0.564382	0.288444	-0.67497		-67.943	70.6554	-58.8735	73.2532		-67.943	70.6554	-58.8735	73.2532
													0.190034	-0.377535	-0.027087	-0.510547	0.287762	-0.529133		-0.232408	-0.570014	-0.138539	-0.574462	0.296149	-0.71255		-67.6673	71.1661	-57.9874	74.3567		-67.6673	71.1661	-57.9874	74.3567
													0.190246	-0.378036	-0.0319828	-0.523471	0.26754	-0.521964		-0.224414	-0.57975	-0.157535	-0.581999	0.301959	-0.74798		-67.447	71.6273	-57.4282	75.4519		-67.447	71.6273	-57.4282	75.4519
													0.190362	-0.377707	-0.0354514	-0.534466	0.247485	-0.513473		-0.218108	-0.591086	-0.176667	-0.586701	0.3058	-0.781025		-67.2909	72	-57.2613	76.4955		-67.2909	72	-57.2613	76.4955
													0.19034	-0.376735	-0.0372407	-0.543419	0.227646	-0.503911		-0.213849	-0.603851	-0.195646	-0.588477	0.307635	-0.811514		-67.2149	72.2694	-57.488	77.4759		-67.2149	72.2694	-57.488	77.4759
													0.190252	-0.375156	-0.0370081	-0.550265	0.208327	-0.493733		-0.211863	-0.617883	-0.214228	-0.587194	0.307511	-0.839631		-67.2357	72.4517	-58.1308	78.3595		-67.2357	72.4517	-58.1308	78.3595
													0.190229	-0.372826	-0.0344901	-0.555142	0.189781	-0.483178		-0.212356	-0.63269	-0.231925	-0.583159	0.305453	-0.865507		-67.3536	72.5488	-59.1369	79.112		-67.3536	72.5488	-59.1369	79.112
													0.190286	-0.369637	-0.0294984	-0.558041	0.172222	-0.472653		-0.215294	-0.647762	-0.24818	-0.576345	0.301478	-0.889357		-67.5453	72.5478	-60.4695	79.7199		-67.5453	72.5478	-60.4695	79.7199
													0.190508	-0.365482	-0.0221789	-0.559164	0.155829	-0.462586		-0.220556	-0.662486	-0.262593	-0.567079	0.295445	-0.911292		-67.7776	72.5108	-62.0426	80.1487		-67.7776	72.5108	-62.0426	80.1487
													0.190951	-0.360365	-0.0125959	-0.558606	0.140718	-0.453297		-0.227912	-0.676352	-0.274588	-0.55559	0.287442	-0.931283		-68.0228	72.2889	-63.7949	80.3936		-68.0228	72.2889	-63.7949	80.3936
													0.191679	-0.354471	-0.00106388	-0.556432	0.126916	-0.445293		-0.237017	-0.688977	-0.283723	-0.54221	0.277646	-0.949352		-68.2383	71.938	-65.6452	80.45		-68.2383	71.938	-65.6452	80.45
													0.19261	-0.34809	0.0121667	-0.55275	0.114338	-0.438922		-0.247568	-0.700254	-0.289484	-0.527252	0.266201	-0.965377		-68.4249	71.4507	-67.5768	80.3094		-68.4249	71.4507	-67.5768	80.3094
													0.193877	-0.341697	0.0268761	-0.547629	0.102914	-0.43454		-0.25925	-0.710141	-0.291657	-0.510895	0.253473	-0.979264		-68.5829	70.8281	-69.5077	79.9787		-68.5829	70.8281	-69.5077	79.9787
													0.195475	-0.335769	0.0429184	-0.541285	0.0927361	-0.432323		-0.271788	-0.718483	-0.289833	-0.493457	0.239771	-0.991002		-68.7576	70.1377	-71.391	79.4849		-68.7576	70.1377	-71.391	79.4849
													0.197423	-0.330656	0.0602041	-0.534009	0.0838812	-0.432339		-0.284927	-0.725366	-0.283773	-0.475185	0.225503	-1.00051		-68.9621	69.4608	-73.1557	78.8768		-68.9621	69.4608	-73.1557	78.8768
													0.199741	-0.326673	0.0786083	-0.526128	0.0766663	-0.434646		-0.298471	-0.730812	-0.273383	-0.456281	0.2111	-1.00786		-69.2128	68.8566	-74.7537	78.2004		-69.2128	68.8566	-74.7537	78.2004
													0.20241	-0.324017	0.0978701	-0.517766	0.0710976	-0.439138		-0.312171	-0.734854	-0.258642	-0.437103	0.196866	-1.01304		-69.4935	68.3465	-76.0827	77.5082		-69.4935	68.3465	-76.0827	77.5082
													0.205253	-0.322767	0.11766	-0.50913	0.0672043	-0.445713		-0.325814	-0.737549	-0.239821	-0.417782	0.182987	-1.01601		-69.7976	67.9298	-77.0883	76.8338		-69.7976	67.9298	-77.0883	76.8338
													0.208253	-0.323016	0.137695	-0.500271	0.0649255	-0.454211		-0.339296	-0.73904	-0.217236	-0.398861	0.169564	-1.01668		-70.1252	67.6032	-77.7593	76.1797		-70.1252	67.6032	-77.7593	76.1797
													0.21131	-0.324809	0.157667	-0.491202	0.0641893	-0.464326		-0.35234	-0.739339	-0.19135	-0.380592	0.156899	-1.01478		-70.463	67.497	-78.1006	75.5536		-70.463	67.497	-78.1006	75.5536
													0.214471	-0.328294	0.177356	-0.481985	0.0648717	-0.475759		-0.364657	-0.738614	-0.162724	-0.363406	0.145065	-1.01007		-70.8187	67.791	-78.1365	74.9016		-70.8187	67.791	-78.1365	74.9016
													0.217748	-0.333519	0.19656	-0.472723	0.0668532	-0.488061		-0.375878	-0.736793	-0.131989	-0.347532	0.134329	-1.00212		-71.2034	68.4649	-77.9176	74.1748		-71.2034	68.4649	-77.9176	74.1748
													0.22135	-0.340438	0.215143	-0.463546	0.0701967	-0.50079		-0.38559	-0.733827	-0.0998298	-0.333156	0.124961	-0.990849		-71.6128	69.608	-77.4705	73.3573		-71.6128	69.608	-77.4705	73.3573
													0.225295	-0.348941	0.232965	-0.454736	0.0748356	-0.513505		-0.393387	-0.729778	-0.0667749	-0.320365	0.117136	-0.976173		-72.0373	71.1583	-76.8356	72.4366		-72.0373	71.1583	-76.8356	72.4366
													0.229638	-0.358775	0.249786	-0.446453	0.0806081	-0.525894		-0.39901	-0.724766	-0.0334732	-0.309331	0.111076	-0.958384		-72.4491	72.8699	-76.0222	71.4411		-72.4491	72.8699	-76.0222	71.4411
													0.23436	-0.369657	0.265438	-0.438844	0.087491	-0.537711		-0.402408	-0.718869	-0.000428755	-0.300216	0.106878	-0.937999		-72.8384	74.5672	-75.0495	70.3909		-72.8384	74.5672	-75.0495	70.3909
													0.239453	-0.381189	0.279775	-0.43209	0.0952716	-0.548797		-0.403538	-0.712261	0.032131	-0.293449	0.104597	-0.915621		-73.1493	76.0076	-73.94	69.3328		-73.1493	76.0076	-73.94	69.3328
													0.244839	-0.39298	0.292722	-0.426225	0.103799	-0.558954		-0.402479	-0.704912	0.0638136	-0.289273	0.104002	-0.891839		-73.381	77.0657	-72.756	68.3022		-73.381	77.0657	-72.756	68.3022
													0.250524	-0.404589	0.304419	-0.421123	0.11288	-0.568198		-0.39929	-0.696909	0.0944081	-0.288012	0.104909	-0.867281		-73.5084	77.6546	-71.5709	67.3406		-73.5084	77.6546	-71.5709	67.3406
													0.256502	-0.415682	0.314983	-0.41675	0.122344	-0.576356		-0.394012	-0.688121	0.123628	-0.289793	0.107041	-0.842185		-73.5293	77.7753	-70.4331	66.4497		-73.5293	77.7753	-70.4331	66.4497
													0.262795	-0.425974	0.32455	-0.413024	0.132046	-0.58342		-0.386645	-0.678589	0.151097	-0.294639	0.11019	-0.816908		-73.4563	77.5085	-69.3911	65.6328		-73.4563	77.5085	-69.3911	65.6328
													0.26932	-0.435197	0.333215	-0.40988	0.141852	-0.589355		-0.377305	-0.668265	0.176337	-0.302309	0.114286	-0.791849		-73.2939	76.912	-68.4568	64.9061		-73.2939	76.912	-68.4568	64.9061
													0.27612	-0.443145	0.341159	-0.407257	0.151648	-0.594173		-0.366139	-0.657157	0.198872	-0.312507	0.119397	-0.767252		-73.0431	76.0127	-67.6221	64.2946		-73.0431	76.0127	-67.6221	64.2946
													0.283016	-0.449723	0.348469	-0.405183	0.161388	-0.597992		-0.35334	-0.645436	0.218337	-0.32498	0.125848	-0.743556		-72.7045	74.8208	-66.9051	63.8209		-72.7045	74.8208	-66.9051	63.8209
													0.289891	-0.454764	0.355281	-0.403623	0.171111	-0.601156		-0.33915	-0.633111	0.234433	-0.339442	0.133932	-0.72139		-72.2713	73.3938	-66.2905	63.522		-72.2713	73.3938	-66.2905	63.522
													0.296638	-0.458276	0.361687	-0.402563	0.180893	-0.603637		-0.32381	-0.620223	0.24693	-0.355447	0.143711	-0.700988		-71.7523	71.7695	-65.7826	63.4249		-71.7523	71.7695	-65.7826	63.4249
													0.303199	-0.460042	0.367824	-0.401821	0.190775	-0.605431		-0.307591	-0.606691	0.255765	-0.372483	0.155204	-0.682771		-71.1592	69.9247	-65.3768	63.5606		-71.1592	69.9247	-65.3768	63.5606
													0.309481	-0.459855	0.373782	-0.401178	0.200851	-0.60637		-0.290858	-0.592449	0.260888	-0.389934	0.168157	-0.666795		-70.5587	67.9944	-65.081	63.9118		-70.5587	67.9944	-65.081	63.9118
													0.315495	-0.457595	0.37965	-0.400545	0.211168	-0.606342		-0.274043	-0.577542	0.262304	-0.40733	0.18236	-0.653264		-69.9952	66.0891	-64.8947	64.4908		-69.9952	66.0891	-64.8947	64.4908
													0.321285	-0.453262	0.385392	-0.399856	0.221725	-0.604964		-0.257587	-0.562205	0.260246	-0.424306	0.197428	-0.64201		-69.5295	64.3974	-64.7868	65.2533		-69.5295	64.3974	-64.7868	65.2533
													0.326886	-0.446917	0.391067	-0.399121	0.232512	-0.602302		-0.241872	-0.546791	0.254948	-0.440468	0.213194	-0.633119		-69.2013	62.9519	-64.7633	66.1811		-69.2013	62.9519	-64.7633	66.1811
													0.332341	-0.43883	0.396716	-0.398391	0.243637	-0.598429		-0.227289	-0.531705	0.246769	-0.455541	0.229484	-0.626492		-69.0532	61.8347	-64.8179	67.2438		-69.0532	61.8347	-64.8179	67.2438
													0.337691	-0.429127	0.402271	-0.397663	0.255141	-0.593663		-0.213996	-0.517516	0.236222	-0.469125	0.246192	-0.622249		-69.1004	61.1753	-64.9607	68.4026		-69.1004	61.1753	-64.9607	68.4026
													0.342763	-0.41812	0.407847	-0.396933	0.267101	-0.588416		-0.20221	-0.504689	0.22396	-0.480799	0.263185	-0.620461		-69.3451	60.9638	-65.2011	69.6028		-69.3451	60.9638	-65.2011	69.6028
													0.347599	-0.406138	0.413375	-0.396092	0.279404	-0.583134		-0.192044	-0.49356	0.210395	-0.490032	0.280255	-0.621074		-69.77	61.1112	-65.5326	70.7958		-69.77	61.1112	-65.5326	70.7958
													0.352167	-0.393379	0.41882	-0.395063	0.292099	-0.577873		-0.183689	-0.48426	0.195876	-0.496444	0.29709	-0.623935		-70.3752	61.6073	-65.9743	71.9463		-70.3752	61.6073	-65.9743	71.9463
													0.356387	-0.379888	0.424183	-0.393809	0.305102	-0.573054		-0.177285	-0.476953	0.180702	-0.499796	0.313455	-0.628958		-71.1357	62.5359	-66.5529	73.0108		-71.1357	62.5359	-66.5529	73.0108
													0.360137	-0.365833	0.429358	-0.392401	0.318456	-0.568654		-0.173087	-0.471596	0.165067	-0.50009	0.32898	-0.635629		-72.0362	63.8379	-67.2893	73.9855		-72.0362	63.8379	-67.2893	73.9855
													0.363368	-0.351419	0.434292	-0.390886	0.3322	-0.56475		-0.171194	-0.468273	0.149239	-0.497351	0.343477	-0.64358		-73.046	65.4934	-68.2133	74.8801		-73.046	65.4934	-68.2133	74.8801
													0.365914	-0.336833	0.439009	-0.38929	0.346264	-0.56138		-0.171536	-0.466967	0.133669	-0.491689	0.356833	-0.652244		-74.1196	67.6132	-69.3113	75.6862		-74.1196	67.6132	-69.3113	75.6862
													0.367612	-0.322244	0.443458	-0.387631	0.36065	-0.558538		-0.174056	-0.467674	0.118704	-0.483113	0.368965	-0.661269		-75.2625	70.2228	-70.5777	76.4237		-75.2625	70.2228	-70.5777	76.4237
													0.368251	-0.307886	0.447622	-0.385984	0.375318	-0.556142		-0.178563	-0.470468	0.104912	-0.471786	0.379765	-0.670272		-76.4424	73.3489	-71.9485	77.0925		-76.4424	73.3489	-71.9485	77.0925
													0.367745	-0.293947	0.451398	-0.384248	0.390031	-0.554132		-0.184879	-0.475274	0.092817	-0.457736	0.388997	-0.678999		-77.6435	76.7253	-73.3803	77.6917		-77.6435	76.7253	-73.3803	77.6917
													0.365974	-0.280759	0.454743	-0.382431	0.404607	-0.552349		-0.192919	-0.481958	0.0826837	-0.441115	0.396465	-0.687228		-78.8476	80.0767	-74.8021	78.238		-78.8476	80.0767	-74.8021	78.238
													0.362919	-0.268381	0.457464	-0.380591	0.418898	-0.550605		-0.202668	-0.490582	0.0746321	-0.422155	0.401955	-0.694744		-80.0325	83.2257	-76.2017	78.7539		-80.0325	83.2257	-76.2017	78.7539
													0.35856	-0.256909	0.459451	-0.37874	0.432686	-0.548824		-0.214016	-0.500868	0.0686346	-0.401133	0.405259	-0.70136		-81.1726	85.9054	-77.596	79.2715		-81.1726	85.9054	-77.596	79.2715
													0.352812	-0.246625	0.46057	-0.376852	0.445809	-0.54702		-0.226801	-0.512823	0.0644451	-0.378191	0.406297	-0.706977		-82.2374	87.9357	-78.9981	79.8264		-82.2374	87.9357	-78.9981	79.8264
													0.345646	-0.237775	0.460781	-0.374953	0.458228	-0.544959		-0.240918	-0.526268	0.0618861	-0.353614	0.405196	-0.711385		-83.211	89.1737	-80.4139	80.4425		-83.211	89.1737	-80.4139	80.4425
													0.337004	-0.230605	0.460239	-0.37308	0.469834	-0.542531		-0.256087	-0.541149	0.0607815	-0.32759	0.402135	-0.714392		-84.0713	89.6917	-81.8381	81.1449		-84.0713	89.6917	-81.8381	81.1449
													0.326809	-0.22518	0.458893	-0.371376	0.48053	-0.539583		-0.272134	-0.557269	0.0609932	-0.300574	0.397391	-0.715872		-84.8161	89.6563	-83.2136	81.9069		-84.8161	89.6563	-83.2136	81.9069
													0.314998	-0.221587	0.456839	-0.369977	0.490189	-0.535901		-0.288902	-0.574331	0.0623988	-0.273039	0.390987	-0.715734		-85.4458	89.1172	-84.4872	82.6957		-85.4458	89.1172	-84.4872	82.6957
													0.301648	-0.219674	0.454162	-0.36904	0.498618	-0.531368		-0.30615	-0.591948	0.0649686	-0.245538	0.382922	-0.714098		-85.9213	88.2741	-85.5603	83.4604		-85.9213	88.2741	-85.5603	83.4604
													0.286889	-0.219231	0.450882	-0.368674	0.505532	-0.525834		-0.323731	-0.609811	0.0687425	-0.218674	0.373158	-0.711028		-86.2309	87.2572	-86.411	84.1559		-86.2309	87.2572	-86.411	84.1559
													0.270825	-0.220151	0.447072	-0.369089	0.510576	-0.519151		-0.341513	-0.627791	0.0736497	-0.193016	0.361721	-0.706505		-86.3311	86.2348	-87.0218	84.7469		-86.3311	86.2348	-87.0218	84.7469
													0.253567	-0.222267	0.442632	-0.370362	0.513446	-0.511222		-0.359399	-0.645612	0.0794548	-0.169007	0.348488	-0.700627		-86.2206	85.2206	-87.4536	85.2243		-86.2206	85.2206	-87.4536	85.2243
													0.235295	-0.225574	0.437475	-0.37256	0.513787	-0.501906		-0.3772	-0.663016	0.0859867	-0.146923	0.333538	-0.693312		-85.903	84.2803	-87.7558	85.5942		-85.903	84.2803	-87.7558	85.5942
													0.216134	-0.230012	0.431556	-0.376009	0.51167	-0.491083		-0.3949	-0.679876	0.0930306	-0.127066	0.317119	-0.684552		-85.4151	83.5954	-88.0219	85.8796		-85.4151	83.5954	-88.0219	85.8796
													0.196326	-0.235415	0.424773	-0.380834	0.507098	-0.478705		-0.412469	-0.695919	0.100386	-0.109633	0.299575	-0.67443		-84.7799	83.2527	-88.3038	86.1135		-84.7799	83.2527	-88.3038	86.1135
													0.175902	-0.241569	0.416939	-0.387156	0.500265	-0.46482		-0.429824	-0.711013	0.10776	-0.0946608	0.281122	-0.663271		-84.0386	83.3797	-88.6044	86.3304		-84.0386	83.3797	-88.6044	86.3304
													0.155022	-0.248058	0.408144	-0.39507	0.491232	-0.449529		-0.446903	-0.724912	0.115018	-0.0823816	0.261866	-0.651382		-83.2641	83.8685	-88.9062	86.5279		-83.2641	83.8685	-88.9062	86.5279
													0.133833	-0.254524	0.398471	-0.404561	0.480002	-0.433062		-0.463564	-0.737451	0.122086	-0.0729861	0.241778	-0.639198		-82.4802	84.6496	-89.1762	86.7509		-82.4802	84.6496	-89.1762	86.7509
													0.112518	-0.260737	0.388106	-0.415537	0.46649	-0.415725		-0.479674	-0.748683	0.12897	-0.0666327	0.220823	-0.627284		-81.7179	85.6092	-89.38	87.0028		-81.7179	85.6092	-89.38	87.0028
													0.0912675	-0.266613	0.37718	-0.427751	0.450537	-0.397878		-0.495159	-0.75851	0.135467	-0.063531	0.198848	-0.615841		-81.017	86.5435	-89.5035	87.2799		-81.017	86.5435	-89.5035	87.2799
													0.0704088	-0.272172	0.365887	-0.441008	0.432105	-0.379761		-0.509859	-0.766944	0.141261	-0.0637385	0.175711	-0.605301		-80.4019	87.3522	-89.5422	87.5734		-80.4019	87.3522	-89.5422	87.5734
													0.0502237	-0.2775	0.354391	-0.455103	0.411354	-0.361553		-0.523622	-0.773823	0.146092	-0.0672219	0.151476	-0.595763		-79.8851	88.0227	-89.5758	87.8716		-79.8851	88.0227	-89.5758	87.8716
													0.0310198	-0.282759	0.342826	-0.469979	0.388564	-0.343479		-0.536259	-0.779108	0.149578	-0.073892	0.12642	-0.587428		-79.4699	88.6736	-89.6166	88.1603		-79.4699	88.6736	-89.6166	88.1603
													0.012964	-0.287914	0.331272	-0.485467	0.364349	-0.32553		-0.547697	-0.78267	0.15126	-0.083311	0.100915	-0.580397		-79.1812	89.35	-89.7121	88.426		-79.1812	89.35	-89.7121	88.426
													-0.00385666	-0.293005	0.320011	-0.50138	0.339124	-0.307855		-0.557863	-0.784676	0.150953	-0.0950883	0.0755848	-0.57474		-79.0374	90.0636	-89.8442	88.6752		-79.0374	90.0636	-89.8442	88.6752
													-0.0193553	-0.298187	0.309137	-0.51766	0.313534	-0.290614		-0.566693	-0.785332	0.148581	-0.108914	0.0509068	-0.570561		-79.0849	90.787	-90.0057	88.902		-79.0849	90.787	-90.0057	88.902
													-0.0333959	-0.303461	0.298949	-0.534057	0.287916	-0.274154		-0.574201	-0.784877	0.14432	-0.124449	0.0273654	-0.568121		-79.3275	91.464	-90.1482	89.1101		-79.3275	91.464	-90.1482	89.1101
													-0.0459163	-0.30904	0.289494	-0.55018	0.262581	-0.258774		-0.580431	-0.783797	0.138333	-0.141378	0.00539811	-0.567841		-79.7338	92.007	-90.235	89.3082		-79.7338	92.007	-90.235	89.3082
													-0.0567344	-0.315155	0.280859	-0.565604	0.237888	-0.244697		-0.585511	-0.782521	0.13086	-0.159318	-0.0148042	-0.569942		-80.2969	92.2091	-90.2496	89.4849		-80.2969	92.2091	-90.2496	89.4849
													-0.0657796	-0.321845	0.272805	-0.580002	0.213943	-0.232174		-0.589481	-0.781426	0.122022	-0.17811	-0.0331132	-0.574723		-80.9966	92.1101	-90.1912	89.6174		-80.9966	92.1101	-90.1912	89.6174
													-0.0729914	-0.329163	0.265192	-0.593015	0.190731	-0.221228		-0.592445	-0.780873	0.111902	-0.19738	-0.0494763	-0.582568		-81.8066	91.6522	-90.0736	89.6868		-81.8066	91.6522	-90.0736	89.6868
													-0.0784094	-0.337153	0.257715	-0.604419	0.168283	-0.211935		-0.59451	-0.780995	0.100595	-0.216832	-0.0637779	-0.593362		-82.7054	90.8484	-89.9065	89.6671		-82.7054	90.8484	-89.9065	89.6671
													-0.0821507	-0.345708	0.250193	-0.614153	0.146534	-0.204447		-0.595707	-0.781989	0.0880944	-0.236342	-0.0758031	-0.607145		-83.6654	89.8557	-89.679	89.5462		-83.6654	89.8557	-89.679	89.5462
													-0.0844865	-0.354928	0.242528	-0.622285	0.125479	-0.198786		-0.596144	-0.784084	0.0747144	-0.255738	-0.085307	-0.62356		-84.6565	88.828	-89.4209	89.3194		-84.6565	88.828	-89.4209	89.3194
													-0.0856128	-0.364873	0.234729	-0.628896	0.105216	-0.195031		-0.595795	-0.787351	0.0606223	-0.274887	-0.0919909	-0.642368		-85.6242	87.8464	-89.1079	89.0084		-85.6242	87.8464	-89.1079	89.0084
													-0.0856372	-0.375588	0.226731	-0.634005	0.0859972	-0.193084		-0.5945	-0.79183	0.0461779	-0.293493	-0.0956743	-0.66295		-86.5076	86.9709	-88.7431	88.6255		-86.5076	86.9709	-88.7431	88.6255
													-0.0846948	-0.386909	0.218758	-0.63751	0.068144	-0.192835		-0.592287	-0.797241	0.0316788	-0.31112	-0.0960716	-0.684602		-87.2453	86.1759	-88.3267	88.2096		-87.2453	86.1759	-88.3267	88.2096
													-0.082907	-0.398719	0.210789	-0.639217	0.0521572	-0.194091		-0.589234	-0.803486	0.0174117	-0.327328	-0.0931374	-0.70661		-87.8081	85.4753	-87.8679	87.775		-87.8081	85.4753	-87.8679	87.775
													-0.0803415	-0.410768	0.202832	-0.638972	0.0384412	-0.196808		-0.58534	-0.810211	0.0036306	-0.341712	-0.0868883	-0.728362		-88.1736	84.8041	-87.3764	87.3305		-88.1736	84.8041	-87.3764	87.3305
													-0.0770694	-0.422785	0.19498	-0.636639	0.0273038	-0.200887		-0.580637	-0.817106	-0.00945915	-0.354045	-0.0773903	-0.749175		-88.354	84.1368	-86.858	86.8695		-88.354	84.1368	-86.858	86.8695
													-0.0731206	-0.434491	0.187156	-0.632201	0.0191606	-0.206271		-0.575122	-0.823875	-0.021654	-0.364248	-0.0648043	-0.768578		-88.38	83.4979	-86.3121	86.3932		-88.38	83.4979	-86.3121	86.3932
													-0.0686403	-0.445667	0.1795	-0.6258	0.0142304	-0.212898		-0.568724	-0.830277	-0.0326281	-0.372368	-0.0493488	-0.78605		-88.2988	83.1004	-85.7386	85.8764		-88.2988	83.1004	-85.7386	85.8764
													-0.0636906	-0.456059	0.172114	-0.617544	0.012569	-0.22072		-0.561317	-0.836184	-0.0421358	-0.378582	-0.0311838	-0.801295		-88.145	82.9997	-85.1092	85.3124		-88.145	82.9997	-85.1092	85.3124
													-0.0583505	-0.465626	0.16508	-0.607551	0.0141855	-0.229586		-0.552753	-0.841307	-0.0499325	-0.383009	-0.0105032	-0.814057		-87.9464	83.0659	-84.3994	84.6966		-87.9464	83.0659	-84.3994	84.6966
													-0.0526521	-0.474005	0.15872	-0.595896	0.0188911	-0.23949		-0.542933	-0.845286	-0.055971	-0.385745	0.0125787	-0.82414		-87.7132	83.302	-83.5701	84.0298		-87.7132	83.302	-83.5701	84.0298
													-0.0467413	-0.481185	0.153209	-0.582641	0.0264354	-0.250453		-0.531993	-0.847875	-0.0601909	-0.386837	0.0379007	-0.831408		-87.4382	83.6169	-82.5873	83.329		-87.4382	83.6169	-82.5873	83.329
													-0.0406473	-0.487085	0.148674	-0.567891	0.0366581	-0.262483		-0.520178	-0.848869	-0.0627841	-0.386243	0.065211	-0.835742		-87.1161	83.7832	-81.4759	82.6284		-87.1161	83.7832	-81.4759	82.6284
													-0.0343803	-0.491873	0.145132	-0.551791	0.0491753	-0.275828		-0.507683	-0.848289	-0.0638977	-0.383995	0.0942389	-0.837173		-86.7086	83.7237	-80.2737	81.956		-86.7086	83.7237	-80.2737	81.956
													-0.0278988	-0.495747	0.142647	-0.534477	0.063905	-0.290381		-0.494813	-0.846249	-0.0636782	-0.379878	0.124692	-0.835637		-86.1962	83.4223	-79.045	81.3482		-86.1962	83.4223	-79.045	81.3482
													-0.0212192	-0.498952	0.141189	-0.516293	0.0806391	-0.305974		-0.481731	-0.843041	-0.062125	-0.373819	0.15632	-0.831071		-85.5767	83.0806	-77.8572	80.828		-85.5767	83.0806	-77.8572	80.828
													-0.0143776	-0.501602	0.14064	-0.49756	0.0991104	-0.322299		-0.468474	-0.838821	-0.0592119	-0.365751	0.188777	-0.823478		-84.838	82.8389	-76.7715	80.4258		-84.838	82.8389	-76.7715	80.4258
													-0.00733396	-0.503815	0.141085	-0.478415	0.119088	-0.339063		-0.454996	-0.833636	-0.0547483	-0.355647	0.221877	-0.812968		-83.9873	82.7763	-75.8233	80.1307		-83.9873	82.7763	-75.8233	80.1307
													-0.00017683	-0.505455	0.142615	-0.459116	0.140087	-0.356007		-0.441304	-0.827606	-0.0485826	-0.343749	0.255368	-0.799811		-83.0419	82.8965	-75.0073	79.9383		-83.0419	82.8965	-75.0073	79.9383
													0.00707936	-0.506286	0.145235	-0.439865	0.161527	-0.372977		-0.427381	-0.820631	-0.040662	-0.330323	0.288965	-0.784583		-82.0291	83.1735	-74.3286	79.8325		-82.0291	83.1735	-74.3286	79.8325
													0.014489	-0.505931	0.148913	-0.420757	0.182842	-0.389888		-0.413167	-0.812748	-0.0311352	-0.315645	0.322225	-0.767737		-80.9696	83.5813	-73.8011	79.8017		-80.9696	83.5813	-73.8011	79.8017
													0.0220508	-0.504261	0.153526	-0.40188	0.203485	-0.406662		-0.398703	-0.804035	-0.0202099	-0.300107	0.354703	-0.749933		-79.8814	83.8975	-73.411	79.8429		-79.8814	83.8975	-73.411	79.8429
													0.0298915	-0.501175	0.158985	-0.383316	0.22303	-0.423106		-0.383938	-0.794697	-0.00823022	-0.283955	0.385886	-0.73159		-78.7983	84.0503	-73.2027	79.9573		-78.7983	84.0503	-73.2027	79.9573
													0.0380005	-0.496811	0.165057	-0.36519	0.241365	-0.439142		-0.368939	-0.785239	0.00436537	-0.267432	0.415445	-0.713165		-77.7193	83.9604	-73.1677	80.1505		-77.7193	83.9604	-73.1677	80.1505
													0.0464076	-0.491537	0.171452	-0.347674	0.258422	-0.454475		-0.353695	-0.77618	0.017098	-0.250757	0.443025	-0.69464		-76.6858	83.5609	-73.3303	80.439		-76.6858	83.5609	-73.3303	80.439
													0.0550379	-0.485644	0.177935	-0.331029	0.274148	-0.468994		-0.338167	-0.767929	0.0295749	-0.23427	0.468353	-0.67597		-75.7063	82.8575	-73.6666	80.8261		-75.7063	82.8575	-73.6666	80.8261
													0.0638021	-0.479332	0.184517	-0.315377	0.288678	-0.482544		-0.322373	-0.760839	0.0415199	-0.218286	0.491177	-0.657229		-74.7757	81.8506	-74.1503	81.2929		-74.7757	81.8506	-74.1503	81.2929
													0.0726445	-0.472768	0.191427	-0.300908	0.302006	-0.495125		-0.306313	-0.755288	0.0529796	-0.20311	0.511383	-0.638511		-73.8769	80.6328	-74.7195	81.8053		-73.8769	80.6328	-74.7195	81.8053
													0.0814068	-0.465918	0.198754	-0.287813	0.314054	-0.506492		-0.290144	-0.751491	0.0638048	-0.189105	0.528783	-0.61993		-72.963	79.3221	-75.3586	82.3373		-72.963	79.3221	-75.3586	82.3373
													0.0900261	-0.458729	0.20658	-0.276028	0.324677	-0.516617		-0.273867	-0.749444	0.074003	-0.176417	0.543233	-0.601771		-71.9887	77.9651	-76.0359	82.8581		-71.9887	77.9651	-76.0359	82.8581
													0.0984055	-0.451261	0.215024	-0.26566	0.333968	-0.525277		-0.257628	-0.749326	0.0834946	-0.165229	0.554508	-0.584208		-70.9474	76.6625	-76.7308	83.3415		-70.9474	76.6625	-76.7308	83.3415
													0.106562	-0.443636	0.224111	-0.256873	0.341919	-0.532431		-0.241634	-0.75115	0.0921011	-0.155608	0.562545	-0.567554		-69.8394	75.4362	-77.4355	83.7668		-69.8394	75.4362	-77.4355	83.7668
													0.114404	-0.436136	0.233609	-0.249791	0.348825	-0.537992		-0.226161	-0.755104	0.0994637	-0.14746	0.567304	-0.551954		-68.6777	74.4453	-78.1672	84.1344		-68.6777	74.4453	-78.1672	84.1344
													0.121835	-0.428922	0.243312	-0.244497	0.354912	-0.541854		-0.211552	-0.761095	0.105231	-0.140677	0.568795	-0.537505		-67.5102	73.6949	-78.8812	84.4289		-67.5102	73.6949	-78.8812	84.4289
													0.128812	-0.422049	0.25315	-0.241152	0.360259	-0.543993		-0.197944	-0.768877	0.109169	-0.135262	0.567055	-0.524038		-66.4144	73.3629	-79.545	84.645		-66.4144	73.3629	-79.545	84.645
													0.135071	-0.415499	0.263156	-0.239738	0.364977	-0.544494		-0.185456	-0.778378	0.111266	-0.131107	0.562229	-0.511656		-65.4287	73.4845	-80.088	84.771		-65.4287	73.4845	-80.088	84.771
													0.140544	-0.409174	0.273303	-0.24026	0.369091	-0.54356		-0.174123	-0.789249	0.11157	-0.128292	0.554538	-0.500168		-64.6086	73.9951	-80.4749	84.8058		-64.6086	73.9951	-80.4749	84.8058
													0.145126	-0.402973	0.283535	-0.242484	0.372486	-0.541459		-0.163918	-0.801322	0.110105	-0.126714	0.544092	-0.4896		-63.9941	74.8505	-80.6277	84.7375		-63.9941	74.8505	-80.6277	84.7375
													0.148779	-0.396829	0.293769	-0.246197	0.37511	-0.538459		-0.154862	-0.814318	0.106958	-0.12642	0.531025	-0.480008		-63.5928	75.8217	-80.5655	84.5561		-63.5928	75.8217	-80.5655	84.5561
													0.151558	-0.390718	0.30394	-0.251125	0.376904	-0.535018		-0.146928	-0.828093	0.102335	-0.127276	0.515417	-0.471622		-63.4132	76.7049	-80.2726	84.2516		-63.4132	76.7049	-80.2726	84.2516
													0.153641	-0.384684	0.313794	-0.257043	0.37806	-0.531315		-0.140242	-0.842344	0.0963203	-0.129168	0.497415	-0.4646		-63.4207	77.3539	-79.8008	83.8029		-63.4207	77.3539	-79.8008	83.8029
													0.155129	-0.378633	0.323295	-0.26356	0.37847	-0.527523		-0.134862	-0.856655	0.089	-0.131724	0.477259	-0.458993		-63.576	77.6903	-79.1702	83.2137		-63.576	77.6903	-79.1702	83.2137
													0.156128	-0.372454	0.332254	-0.270396	0.378356	-0.523723		-0.130815	-0.870722	0.0805676	-0.13473	0.4553	-0.454798		-63.8638	77.7265	-78.3997	82.5066		-63.8638	77.7265	-78.3997	82.5066
													0.156851	-0.365991	0.34073	-0.277171	0.377825	-0.520079		-0.128083	-0.883958	0.0712579	-0.137869	0.431937	-0.451707		-64.3107	77.5029	-77.4768	81.7019		-64.3107	77.5029	-77.4768	81.7019
													0.157431	-0.359336	0.348828	-0.283656	0.377066	-0.516978		-0.126455	-0.896208	0.0614342	-0.141116	0.407801	-0.449677		-64.9071	77.2206	-76.4137	80.8343		-64.9071	77.2206	-76.4137	80.8343
													0.158086	-0.352638	0.356532	-0.289455	0.37627	-0.514729		-0.125856	-0.907184	0.0514575	-0.144332	0.383313	-0.448642		-65.6461	76.8924	-75.2046	79.9456		-65.6461	76.8924	-75.2046	79.9456
													0.159155	-0.346097	0.36381	-0.294358	0.375605	-0.513734		-0.126066	-0.916674	0.041624	-0.147644	0.35884	-0.448386		-66.5227	76.6168	-73.8505	79.0668		-66.5227	76.6168	-73.8505	79.0668
													0.16085	-0.340052	0.370686	-0.297964	0.375084	-0.514032		-0.126874	-0.924792	0.0322662	-0.151014	0.334671	-0.44902		-67.5054	76.4253	-72.3983	78.2179		-67.5054	76.4253	-72.3983	78.2179
													0.163423	-0.33481	0.376928	-0.30006	0.374742	-0.515557		-0.128072	-0.93144	0.0237235	-0.154542	0.311064	-0.450477		-68.5666	76.1871	-70.928	77.4162		-68.5666	76.1871	-70.928	77.4162
													0.16706	-0.33041	0.382295	-0.3003	0.374489	-0.518161		-0.12947	-0.936639	0.0161354	-0.1583	0.288043	-0.452662		-69.6531	75.821	-69.4865	76.6626		-69.6531	75.821	-69.4865	76.6626
													0.171767	-0.326874	0.386524	-0.298478	0.374121	-0.521481		-0.130958	-0.940334	0.00965565	-0.162355	0.265745	-0.455175		-70.7092	75.275	-68.165	75.9336		-70.7092	75.275	-68.165	75.9336
													0.177487	-0.32406	0.389488	-0.29442	0.373283	-0.525249		-0.132462	-0.942657	0.00439371	-0.166947	0.244156	-0.457762		-71.7143	74.5221	-67.0319	75.2152		-71.7143	74.5221	-67.0319	75.2152
													0.184244	-0.32195	0.390901	-0.288112	0.371817	-0.529311		-0.133941	-0.943823	0.000433546	-0.172201	0.223178	-0.46015		-72.6377	73.617	-66.1379	74.4918		-72.6377	73.617	-66.1379	74.4918
													0.191976	-0.320709	0.390758	-0.279683	0.369449	-0.533548		-0.13542	-0.944008	-0.00226767	-0.178213	0.202634	-0.46216		-73.4496	72.6308	-65.5078	73.7449		-73.4496	72.6308	-65.5078	73.7449
													0.200695	-0.320424	0.388981	-0.269496	0.365965	-0.537998		-0.13701	-0.943561	-0.00363272	-0.185123	0.182346	-0.463796		-74.1103	71.6875	-65.1506	72.9807		-74.1103	71.6875	-65.1506	72.9807
													0.21032	-0.321299	0.385505	-0.257774	0.361452	-0.542606		-0.138852	-0.942523	-0.00380186	-0.192786	0.162161	-0.464967		-74.5992	70.83	-65.0587	72.2161		-74.5992	70.83	-65.0587	72.2161
													0.220788	-0.323554	0.380329	-0.244859	0.356002	-0.54733		-0.140907	-0.941115	-0.0029215	-0.201049	0.141998	-0.465679		-74.8899	70.034	-65.2183	71.4526		-74.8899	70.034	-65.2183	71.4526
													0.231956	-0.32731	0.373509	-0.230974	0.349889	-0.552135		-0.143244	-0.939471	-0.00109175	-0.2097	0.121999	-0.466029		-74.9693	69.2162	-65.6156	70.707		-74.9693	69.2162	-65.6156	70.707
													0.243558	-0.332695	0.365043	-0.216467	0.343371	-0.557011		-0.145946	-0.937678	0.00161566	-0.218653	0.102236	-0.465878		-74.8433	68.3457	-66.1899	69.9394		-74.8433	68.3457	-66.1899	69.9394
													0.255384	-0.339687	0.355199	-0.201631	0.336627	-0.561873		-0.149158	-0.936018	0.00517984	-0.22786	0.0826373	-0.465008		-74.502	67.4145	-66.9231	69.1321		-74.502	67.4145	-66.9231	69.1321
													0.267202	-0.348472	0.343872	-0.186788	0.329935	-0.566697		-0.152909	-0.93478	0.00953358	-0.237347	0.0632826	-0.463403		-73.9876	66.5061	-67.7548	68.2573		-73.9876	66.5061	-67.7548	68.2573
													0.278878	-0.358898	0.331231	-0.172404	0.323452	-0.571499		-0.157328	-0.934125	0.0146347	-0.247395	0.0438934	-0.461015		-73.324	65.7155	-68.5915	67.2996		-73.324	65.7155	-68.5915	67.2996
													0.29024	-0.370972	0.317355	-0.159008	0.317282	-0.576397		-0.162549	-0.934136	0.0202664	-0.258152	0.0243875	-0.457905		-72.5423	65.1684	-69.2963	66.2582		-72.5423	65.1684	-69.2963	66.2582
													0.301153	-0.384472	0.302358	-0.147066	0.311535	-0.581568		-0.168639	-0.934782	0.0262082	-0.269903	0.00461423	-0.454371		-71.6763	64.8636	-69.8025	65.1492		-71.6763	64.8636	-69.8025	65.1492
													0.311557	-0.399065	0.286257	-0.136906	0.306073	-0.58726		-0.175601	-0.935795	0.0321152	-0.282903	-0.015576	-0.450556		-70.7627	64.8067	-70.0538	64.0236		-70.7627	64.8067	-70.0538	64.0236
													0.321209	-0.414612	0.269254	-0.128773	0.300883	-0.593708		-0.183504	-0.936959	0.0375073	-0.29721	-0.0361305	-0.446749		-69.8246	64.7419	-70.0221	62.9176		-69.8246	64.7419	-70.0221	62.9176
													0.329962	-0.430975	0.251568	-0.122912	0.295892	-0.600877		-0.192405	-0.938234	0.0421278	-0.312917	-0.0569065	-0.443082		-68.9008	64.4347	-69.6959	61.8618		-68.9008	64.4347	-69.6959	61.8618
													0.337682	-0.448041	0.23324	-0.119429	0.291196	-0.608714		-0.202383	-0.939558	0.0456015	-0.330069	-0.0777937	-0.439578		-68.025	63.7603	-69.0916	60.8831		-68.025	63.7603	-69.0916	60.8831
													0.344279	-0.465665	0.214377	-0.118423	0.287046	-0.616995		-0.213469	-0.941018	0.0477453	-0.348589	-0.0986279	-0.436076		-67.2167	62.5833	-68.1943	60.0103		-67.2167	62.5833	-68.1943	60.0103
													0.34974	-0.483626	0.195339	-0.119879	0.283858	-0.625458		-0.225629	-0.942695	0.0484504	-0.368412	-0.11914	-0.432308		-66.5074	61.0483	-67.0177	59.2784		-66.5074	61.0483	-67.0177	59.2784
													0.354141	-0.501658	0.176262	-0.1239	0.28202	-0.633987		-0.238754	-0.944631	0.0476732	-0.389549	-0.13905	-0.428442		-65.9272	59.3885	-65.4918	58.6805		-65.9272	59.3885	-65.4918	58.6805
													0.357681	-0.519128	0.157479	-0.130558	0.281712	-0.642533		-0.252627	-0.946718	0.0453477	-0.411951	-0.158126	-0.424534		-65.4717	57.8894	-63.6972	58.2143		-65.4717	57.8894	-63.6972	58.2143
													0.360491	-0.53559	0.13929	-0.139824	0.282991	-0.651312		-0.266964	-0.948878	0.041497	-0.435492	-0.17606	-0.420999		-65.1243	56.769	-61.6748	57.8952		-65.1243	56.769	-61.6748	57.8952
													0.362724	-0.550472	0.122025	-0.151716	0.28562	-0.660284		-0.281376	-0.950801	0.0362916	-0.460083	-0.192614	-0.418005		-64.8723	56.2343	-59.5643	57.7054		-64.8723	56.2343	-59.5643	57.7054
													0.364485	-0.563467	0.10594	-0.166211	0.289303	-0.66944		-0.295565	-0.952272	0.029859	-0.485685	-0.207446	-0.415905		-64.6921	56.3757	-57.4677	57.6217		-64.6921	56.3757	-57.4677	57.6217
													0.365761	-0.574371	0.0912191	-0.183106	0.293855	-0.678483		-0.309129	-0.953141	0.0224455	-0.511979	-0.220289	-0.414947		-64.5783	57.1266	-55.5328	57.6172		-64.5783	57.1266	-55.5328	57.6172
													0.366561	-0.583052	0.0778444	-0.202059	0.299134	-0.687117		-0.321614	-0.953195	0.0142217	-0.538722	-0.230926	-0.41517		-64.5528	58.4336	-53.8602	57.6887		-64.5528	58.4336	-53.8602	57.6887
													0.366767	-0.589528	0.0658495	-0.22267	0.305097	-0.695126		-0.33272	-0.952281	0.00542422	-0.565615	-0.239213	-0.416548		-64.618	60.1255	-52.4994	57.8292		-64.618	60.1255	-52.4994	57.8292
													0.366223	-0.5938	0.0555513	-0.244428	0.311722	-0.702216		-0.342069	-0.95028	-0.00367183	-0.592341	-0.244969	-0.41911		-64.8009	61.9624	-51.4436	58.0259		-64.8009	61.9624	-51.4436	58.0259
													0.364942	-0.595876	0.047146	-0.266927	0.319012	-0.708254		-0.349507	-0.947089	-0.0128471	-0.618761	-0.248272	-0.422756		-65.1054	63.8448	-50.7044	58.2642		-65.1054	63.8448	-50.7044	58.2642
													0.362902	-0.595614	0.0408449	-0.289678	0.326685	-0.713407		-0.354852	-0.942757	-0.0218828	-0.644663	-0.249138	-0.427579		-65.4784	65.5747	-50.2824	58.5356		-65.4784	65.5747	-50.2824	58.5356
													0.36003	-0.59287	0.0369911	-0.312227	0.334619	-0.717609		-0.358094	-0.937366	-0.0305191	-0.669892	-0.247528	-0.433218		-65.8627	67.1156	-50.2181	58.825		-65.8627	67.1156	-50.2181	58.825
													0.356478	-0.587526	0.0358779	-0.334212	0.342439	-0.720909		-0.359209	-0.931002	-0.0385171	-0.694305	-0.2435	-0.439511		-66.1937	68.3877	-50.491	59.1056		-66.1937	68.3877	-50.491	59.1056
													0.352436	-0.579449	0.0374123	-0.355299	0.349924	-0.723516		-0.358135	-0.923988	-0.045758	-0.717582	-0.23697	-0.446458		-66.4321	69.4128	-51.1807	59.3494		-66.4321	69.4128	-51.1807	59.3494
													0.347969	-0.568649	0.0414842	-0.375041	0.356993	-0.725552		-0.354952	-0.916601	-0.0522983	-0.739273	-0.227891	-0.454026		-66.5203	70.2222	-52.278	59.5405		-66.5203	70.2222	-52.278	59.5405
													0.343274	-0.555279	0.0478795	-0.393227	0.363584	-0.727157		-0.349682	-0.909081	-0.0581851	-0.758882	-0.216333	-0.462208		-66.4657	70.7791	-53.7534	59.6756		-66.4657	70.7791	-53.7534	59.6756
													0.338482	-0.539591	0.0562368	-0.409486	0.369604	-0.728584		-0.34242	-0.901686	-0.063599	-0.775995	-0.202366	-0.47133		-66.2756	71.0995	-55.513	59.7554		-66.2756	71.0995	-55.513	59.7554
													0.333724	-0.521909	0.0662164	-0.423688	0.37488	-0.729852		-0.33324	-0.894635	-0.0685727	-0.790427	-0.186211	-0.481285		-65.9732	71.1245	-57.4515	59.7937		-65.9732	71.1245	-57.4515	59.7937
													0.329102	-0.502579	0.0774857	-0.43579	0.379286	-0.731124		-0.322249	-0.888092	-0.0732254	-0.802173	-0.168218	-0.492104		-65.6168	70.8179	-59.4509	59.8051		-65.6168	70.8179	-59.4509	59.8051
													0.324696	-0.482111	0.0896841	-0.445885	0.382696	-0.732488		-0.309631	-0.882181	-0.0776338	-0.811574	-0.148749	-0.503447		-65.2229	70.2009	-61.4268	59.8019		-65.2229	70.2009	-61.4268	59.8019
													0.320434	-0.460791	0.102527	-0.454094	0.384839	-0.734		-0.295586	-0.877062	-0.0820018	-0.819047	-0.128195	-0.515119		-64.8252	69.2247	-63.2615	59.7909		-64.8252	69.2247	-63.2615	59.7909
													0.316309	-0.438976	0.115789	-0.460624	0.385751	-0.735634		-0.28041	-0.872856	-0.0864132	-0.825173	-0.10687	-0.526746		-64.4492	67.9056	-64.9194	59.7439		-64.4492	67.9056	-64.9194	59.7439
													0.312206	-0.416983	0.129299	-0.465665	0.385337	-0.737532		-0.264381	-0.869668	-0.0911115	-0.830382	-0.0853483	-0.538351		-64.1104	66.3327	-66.3393	59.6264		-64.1104	66.3327	-66.3393	59.6264
													0.307956	-0.394974	0.14283	-0.46941	0.383703	-0.7397		-0.24788	-0.86759	-0.0962439	-0.83507	-0.0640626	-0.549922		-63.788	64.6282	-67.4987	59.4231		-63.788	64.6282	-67.4987	59.4231
													0.303464	-0.372989	0.156223	-0.471903	0.38095	-0.741893		-0.231299	-0.866409	-0.102007	-0.839415	-0.0434421	-0.5613		-63.469	62.877	-68.3417	59.1263		-63.469	62.877	-68.3417	59.1263
													0.298644	-0.351165	0.169294	-0.473287	0.377202	-0.744158		-0.214966	-0.866054	-0.108355	-0.843568	-0.0238663	-0.57266		-63.1675	61.1289	-68.8515	58.7423		-63.1675	61.1289	-68.8515	58.7423
													0.293371	-0.329695	0.18182	-0.473601	0.372692	-0.746625		-0.199189	-0.86636	-0.115193	-0.847574	-0.00554312	-0.584055		-62.8719	59.5531	-69.0723	58.2896		-62.8719	59.5531	-69.0723	58.2896
													0.287668	-0.308792	0.193678	-0.473096	0.367678	-0.749468		-0.184245	-0.867024	-0.12246	-0.851587	0.0113149	-0.595462		-62.5934	58.2177	-69.0188	57.7939		-62.5934	58.2177	-69.0188	57.7939
													0.281472	-0.288784	0.204731	-0.471916	0.362344	-0.753028		-0.170488	-0.867854	-0.13	-0.855709	0.0266569	-0.607097		-62.3249	57.2352	-68.7192	57.2716		-62.3249	57.2352	-68.7192	57.2716
													0.274747	-0.270099	0.21477	-0.470309	0.356789	-0.757545		-0.158076	-0.86864	-0.137702	-0.860129	0.0405889	-0.619067		-62.0679	56.6374	-68.1846	56.7472		-62.0679	56.6374	-68.1846	56.7472
													0.267516	-0.25308	0.223754	-0.468573	0.351138	-0.763217		-0.147138	-0.869294	-0.145349	-0.86501	0.0530688	-0.631686		-61.8386	56.4151	-67.4096	56.2303		-61.8386	56.4151	-67.4096	56.2303
													0.259713	-0.23798	0.231573	-0.466904	0.345505	-0.769921		-0.137632	-0.869641	-0.152642	-0.870393	0.064173	-0.644821		-61.6279	56.5218	-66.3655	55.7251		-61.6279	56.5218	-66.3655	55.7251
													0.251218	-0.224952	0.238175	-0.465523	0.339822	-0.777304		-0.129517	-0.869577	-0.159261	-0.876405	0.0739292	-0.658305		-61.4294	56.8387	-65.0229	55.2502		-61.4294	56.8387	-65.0229	55.2502
													0.241998	-0.21379	0.243541	-0.464506	0.334072	-0.784973		-0.122657	-0.868933	-0.164731	-0.883077	0.082519	-0.671571		-61.2301	57.2104	-63.4027	54.8058		-61.2301	57.2104	-63.4027	54.8058
													0.23192	-0.204484	0.247689	-0.46381	0.328304	-0.792351		-0.116988	-0.867708	-0.168703	-0.890193	0.0899691	-0.68399		-61.0282	57.5267	-61.5488	54.3762		-61.0282	57.5267	-61.5488	54.3762
													0.221051	-0.196854	0.250708	-0.463598	0.322404	-0.799127		-0.112397	-0.865874	-0.170804	-0.897645	0.0962795	-0.695011		-60.8097	57.7209	-59.5522	53.9496		-60.8097	57.7209	-59.5522	53.9496
													0.209504	-0.190839	0.252659	-0.46383	0.316279	-0.804874		-0.108897	-0.863442	-0.170883	-0.905208	0.101513	-0.704141		-60.5467	57.8092	-57.5015	53.5124		-60.5467	57.8092	-57.5015	53.5124
													0.197389	-0.186386	0.253468	-0.464544	0.309886	-0.809483		-0.106465	-0.8604	-0.168951	-0.912582	0.105666	-0.711372		-60.2201	57.7973	-55.4428	53.055		-60.2201	57.7973	-55.4428	53.055
													0.184836	-0.183635	0.25322	-0.465777	0.303248	-0.812906		-0.104988	-0.856762	-0.164987	-0.919398	0.108811	-0.716717		-59.8148	57.6949	-53.4772	52.5772		-59.8148	57.6949	-53.4772	52.5772
													0.171965	-0.182679	0.252008	-0.467488	0.296393	-0.815006		-0.104349	-0.852449	-0.159087	-0.925215	0.111224	-0.720292		-59.3456	57.5158	-51.6407	52.0858		-59.3456	57.5158	-51.6407	52.0858
													0.158812	-0.183486	0.250088	-0.469624	0.289378	-0.815588		-0.104422	-0.847432	-0.151329	-0.929583	0.113194	-0.722209		-58.8	57.1623	-49.9577	51.5865		-58.8	57.1623	-49.9577	51.5865
													0.145385	-0.186087	0.247623	-0.472061	0.282243	-0.814504		-0.105043	-0.841706	-0.141826	-0.932027	0.115288	-0.722453		-58.2021	56.5407	-48.4381	51.0893		-58.2021	56.5407	-48.4381	51.0893
													0.131765	-0.190546	0.244913	-0.474693	0.275128	-0.811372		-0.106127	-0.835377	-0.130692	-0.932174	0.117956	-0.720886		-57.582	55.6522	-47.1404	50.5949		-57.582	55.6522	-47.1404	50.5949
													0.118068	-0.196765	0.242169	-0.477414	0.268221	-0.805829		-0.107607	-0.828581	-0.118239	-0.929633	0.121603	-0.717104		-56.9435	54.5239	-46.0094	50.0785		-56.9435	54.5239	-46.0094	50.0785
													0.104504	-0.204898	0.239419	-0.480242	0.26175	-0.79767		-0.109424	-0.821606	-0.104793	-0.924251	0.126633	-0.71108		-56.3014	53.2281	-45.0349	49.5233		-56.3014	53.2281	-45.0349	49.5233
													0.0913714	-0.21492	0.236636	-0.483156	0.255899	-0.786812		-0.111497	-0.814675	-0.0906594	-0.916018	0.133177	-0.70283		-55.6618	51.9973	-44.1801	48.9184		-55.6618	51.9973	-44.1801	48.9184
													0.0788437	-0.226896	0.233823	-0.486063	0.250785	-0.773564		-0.113842	-0.807988	-0.0762357	-0.904948	0.141263	-0.692721		-55.028	51.0192	-43.4771	48.2712		-55.028	51.0192	-43.4771	48.2712
													0.0669356	-0.240782	0.231056	-0.489001	0.246377	-0.75836		-0.116471	-0.801605	-0.0617959	-0.890986	0.150885	-0.681266		-54.3947	50.3411	-42.9444	47.6191		-54.3947	50.3411	-42.9444	47.6191
													0.055609	-0.256594	0.22848	-0.491822	0.242532	-0.741604		-0.119505	-0.795509	-0.0476776	-0.874351	0.162039	-0.669168		-53.7665	50.0552	-42.6403	46.9912		-53.7665	50.0552	-42.6403	46.9912
													0.0447327	-0.273983	0.22606	-0.494335	0.239007	-0.723998		-0.123087	-0.789621	-0.034199	-0.855154	0.174655	-0.657318		-53.1402	49.981	-42.5628	46.4427		-53.1402	49.981	-42.5628	46.4427
													0.0340731	-0.29272	0.223923	-0.496305	0.23557	-0.705947		-0.127324	-0.783862	-0.0216834	-0.833685	0.188751	-0.646259		-52.5294	49.8934	-42.7531	46.0192		-52.5294	49.8934	-42.7531	46.0192
													0.0234771	-0.312557	0.222058	-0.497443	0.232229	-0.687672		-0.132416	-0.778241	-0.0102967	-0.810249	0.204339	-0.636382		-51.9745	49.6258	-43.1729	45.7532		-51.9745	49.6258	-43.1729	45.7532
													0.012889	-0.333233	0.220444	-0.497451	0.228991	-0.669211		-0.138384	-0.772874	-0.000305763	-0.785211	0.221303	-0.627813		-51.5161	49.0954	-43.7933	45.6467		-51.5161	49.0954	-43.7933	45.6467
													0.00233777	-0.35448	0.219016	-0.496023	0.226101	-0.650891		-0.145242	-0.767901	0.00803155	-0.759055	0.239572	-0.620856		-51.2098	48.2734	-44.537	45.698		-51.2098	48.2734	-44.537	45.698
													-0.00813469	-0.376021	0.217701	-0.492975	0.223801	-0.632916		-0.153028	-0.763546	0.0147282	-0.732143	0.259017	-0.615515		-51.1183	47.2656	-45.422	45.9059		-51.1183	47.2656	-45.422	45.9059
													-0.018375	-0.397483	0.216631	-0.488233	0.222187	-0.615646		-0.161768	-0.760001	0.0195852	-0.704967	0.279288	-0.611814		-51.2713	46.2891	-46.3945	46.2367		-51.2713	46.2891	-46.3945	46.2367
													-0.0282437	-0.4185	0.215835	-0.481772	0.221124	-0.599577		-0.171484	-0.757407	0.0226505	-0.677897	0.300105	-0.60992		-51.6681	45.5017	-47.4639	46.6977		-51.6681	45.5017	-47.4639	46.6977
													-0.0375909	-0.438544	0.215316	-0.473651	0.220581	-0.58505		-0.18201	-0.755865	0.0239336	-0.651355	0.321171	-0.609997		-52.2869	45.0793	-48.6321	47.2802		-52.2869	45.0793	-48.6321	47.2802
													-0.0461599	-0.456973	0.214991	-0.464037	0.220409	-0.572628		-0.193227	-0.755331	0.0236239	-0.625808	0.342021	-0.612065		-53.0947	45.0975	-49.9169	47.996		-53.0947	45.0975	-49.9169	47.996
													-0.0539034	-0.473141	0.214811	-0.452972	0.22032	-0.56258		-0.204846	-0.755748	0.0220208	-0.601406	0.36223	-0.616045		-54.0337	45.4494	-51.3049	48.8335		-54.0337	45.4494	-51.3049	48.8335
													-0.0607296	-0.486649	0.214633	-0.44051	0.220223	-0.554832		-0.216609	-0.756865	0.0195887	-0.578403	0.381431	-0.621876		-55.0658	46.1386	-52.7863	49.7725		-55.0658	46.1386	-52.7863	49.7725
													-0.0665329	-0.49692	0.21414	-0.426836	0.220038	-0.549507		-0.22823	-0.758351	0.0166171	-0.557087	0.399077	-0.629608		-56.1423	47.0349	-54.2851	50.7658		-56.1423	47.0349	-54.2851	50.7658
													-0.071339	-0.503655	0.213118	-0.412166	0.219817	-0.546524		-0.239566	-0.760068	0.0134174	-0.537628	0.414773	-0.63915		-57.2262	48.1013	-55.7902	51.7634		-57.2262	48.1013	-55.7902	51.7634
													-0.0752662	-0.506538	0.21152	-0.396738	0.219747	-0.545549		-0.250565	-0.761608	0.0101949	-0.520321	0.428028	-0.650187		-58.2583	49.2632	-57.2025	52.7154		-58.2583	49.2632	-57.2025	52.7154
													-0.0782938	-0.505456	0.209369	-0.380873	0.219761	-0.546282		-0.261253	-0.762797	0.0071648	-0.50533	0.438386	-0.662322		-59.1946	50.4704	-58.4887	53.5751		-59.1946	50.4704	-58.4887	53.5751
													-0.0804641	-0.500299	0.206742	-0.364828	0.219904	-0.548364		-0.271637	-0.763258	0.00436098	-0.492848	0.445577	-0.675111		-59.9791	51.7688	-59.5958	54.3012		-59.9791	51.7688	-59.5958	54.3012
													-0.0818633	-0.491153	0.203841	-0.348984	0.220283	-0.551416		-0.281694	-0.762757	0.00200114	-0.482884	0.449441	-0.687859		-60.5606	53.1153	-60.5332	54.8808		-60.5606	53.1153	-60.5332	54.8808
													-0.0824165	-0.478173	0.200894	-0.333634	0.221025	-0.555085		-0.291417	-0.761166	0.000134188	-0.475274	0.449981	-0.700102		-60.9239	54.4908	-61.3077	55.3029		-60.9239	54.4908	-61.3077	55.3029
													-0.0820942	-0.461565	0.197969	-0.3189	0.222156	-0.558916		-0.300722	-0.758411	-0.00114659	-0.46962	0.447341	-0.711246		-61.0336	55.8714	-61.9582	55.5848		-61.0336	55.8714	-61.9582	55.5848
													-0.0808792	-0.441586	0.195111	-0.304926	0.223681	-0.562586		-0.309463	-0.754396	-0.00189465	-0.465554	0.441807	-0.721053		-60.885	57.19	-62.5043	55.7122		-60.885	57.19	-62.5043	55.7122
													-0.0785151	-0.418685	0.192241	-0.291897	0.22589	-0.565779		-0.317492	-0.749153	-0.0020952	-0.46284	0.433772	-0.729173		-60.4649	58.4137	-62.9783	55.7012		-60.4649	58.4137	-62.9783	55.7012
													-0.0748713	-0.393257	0.189398	-0.280044	0.228732	-0.568299		-0.324645	-0.742783	-0.00190307	-0.461225	0.423433	-0.735491		-59.7882	59.447	-63.3554	55.582		-59.7882	59.447	-63.3554	55.582
													-0.069673	-0.366002	0.186725	-0.269378	0.232235	-0.569664		-0.330771	-0.735412	-0.00127347	-0.460452	0.411232	-0.739596		-58.8581	60.1694	-63.6395	55.387		-58.8581	60.1694	-63.6395	55.387
													-0.0628265	-0.337594	0.184421	-0.260123	0.236311	-0.569588		-0.335731	-0.727067	-0.000180042	-0.460592	0.397473	-0.74128		-57.6892	60.4712	-63.7577	55.118		-57.6892	60.4712	-63.7577	55.118
													-0.054304	-0.308827	0.182768	-0.252423	0.240583	-0.567956		-0.339574	-0.717977	0.00143415	-0.461579	0.382253	-0.740427		-56.345	60.3372	-63.691	54.7788		-56.345	60.3372	-63.691	54.7788
													-0.0441865	-0.280477	0.181937	-0.246296	0.244954	-0.564367		-0.342207	-0.708209	0.00354667	-0.46332	0.365907	-0.736623		-54.8555	59.8525	-63.366	54.3824		-54.8555	59.8525	-63.366	54.3824
													-0.032641	-0.253276	0.182	-0.241787	0.249063	-0.558508		-0.343706	-0.697955	0.00611528	-0.465761	0.348555	-0.729729		-53.2823	59.0282	-62.7341	53.9687		-53.2823	59.0282	-62.7341	53.9687
													-0.0198611	-0.227776	0.182721	-0.238801	0.252676	-0.550318		-0.344146	-0.687295	0.00910351	-0.46872	0.330452	-0.71964		-51.6844	57.9748	-61.7613	53.548		-51.6844	57.9748	-61.7613	53.548
													-0.00651114	-0.204899	0.183135	-0.237601	0.25679	-0.539737		-0.344692	-0.677626	0.0126741	-0.47226	0.31308	-0.705326		-49.9806	56.8128	-60.5735	53.1061		-49.9806	56.8128	-60.5735	53.1061
													0.00781102	-0.184627	0.184154	-0.237756	0.260536	-0.526897		-0.344479	-0.668126	0.0165438	-0.475912	0.295941	-0.687815		-48.3079	55.5316	-59.1638	52.6413		-48.3079	55.5316	-59.1638	52.6413
													0.0229495	-0.167293	0.185716	-0.239045	0.263781	-0.512028		-0.343557	-0.658849	0.020643	-0.479491	0.279357	-0.667366		-46.6971	54.2062	-57.5901	52.173		-46.6971	54.2062	-57.5901	52.173
													0.0387335	-0.153149	0.187791	-0.24132	0.266416	-0.495556		-0.342072	-0.649812	0.0248192	-0.482796	0.263633	-0.644542		-45.1824	52.8921	-55.9201	51.7		-45.1824	52.8921	-55.9201	51.7
													0.0550085	-0.142328	0.190337	-0.244388	0.268361	-0.477995		-0.340071	-0.641062	0.0289174	-0.485661	0.249084	-0.61992		-43.7918	51.639	-54.2217	51.2055		-43.7918	51.639	-54.2217	51.2055
													0.0715712	-0.134928	0.193253	-0.248102	0.269539	-0.459781		-0.337633	-0.632667	0.0327479	-0.48794	0.235885	-0.594228		-42.5521	50.4891	-52.5102	50.6875		-42.5521	50.4891	-52.5102	50.6875
													0.0882434	-0.130852	0.196476	-0.252286	0.269893	-0.44139		-0.334769	-0.624628	0.0361513	-0.489587	0.224266	-0.56808		-41.4831	49.4133	-50.8038	50.1419		-41.4831	49.4133	-50.8038	50.1419
													0.104785	-0.129943	0.199904	-0.256725	0.26942	-0.423187		-0.331536	-0.617043	0.0390465	-0.490496	0.21438	-0.542113		-40.5997	48.387	-49.0877	49.5632		-40.5997	48.387	-49.0877	49.5632
													0.120932	-0.131845	0.203503	-0.261311	0.268098	-0.405565		-0.327946	-0.609886	0.0414462	-0.4906	0.206235	-0.516855		-39.9344	47.3713	-47.3684	48.951		-39.9344	47.3713	-47.3684	48.951
													0.136505	-0.136214	0.207301	-0.265908	0.265955	-0.38869		-0.323979	-0.603159	0.0433716	-0.489867	0.199788	-0.492534		-39.4989	46.3427	-45.6832	48.3007		-39.4989	46.3427	-45.6832	48.3007
													0.151362	-0.142566	0.211285	-0.270351	0.262989	-0.372668		-0.319662	-0.596823	0.0447635	-0.488203	0.194995	-0.469509		-39.2952	45.3085	-44.0478	47.6196		-39.2952	45.3085	-44.0478	47.6196
													0.16537	-0.150478	0.215371	-0.274571	0.25929	-0.357709		-0.315002	-0.590824	0.0456007	-0.485641	0.191718	-0.448107		-39.314	44.2762	-42.4897	46.8947		-39.314	44.2762	-42.4897	46.8947
													0.17847	-0.159609	0.219558	-0.278492	0.254892	-0.343972		-0.310043	-0.585108	0.0458452	-0.482252	0.189759	-0.428592		-39.5393	43.2932	-41.0571	46.1237		-39.5393	43.2932	-41.0571	46.1237
													0.190611	-0.169597	0.223819	-0.282038	0.249895	-0.331555		-0.304787	-0.579575	0.0453901	-0.478101	0.1889	-0.411345		-39.9477	42.4001	-39.8009	45.2992		-39.9477	42.4001	-39.8009	45.2992
													0.201738	-0.180085	0.228099	-0.285102	0.244326	-0.320722		-0.299221	-0.574133	0.0442106	-0.473364	0.188902	-0.396748		-40.5089	41.574	-38.7193	44.4303		-40.5089	41.574	-38.7193	44.4303
													0.211759	-0.190909	0.232421	-0.287621	0.238222	-0.311584		-0.293396	-0.568709	0.0423759	-0.468168	0.189601	-0.385165		-41.2161	40.8154	-37.8521	43.5523		-41.2161	40.8154	-37.8521	43.5523
													0.220592	-0.201771	0.236929	-0.289522	0.231617	-0.304243		-0.287374	-0.563226	0.039923	-0.462565	0.19083	-0.376745		-42.0563	40.0521	-37.1983	42.6795		-42.0563	40.0521	-37.1983	42.6795
													0.228205	-0.212459	0.241713	-0.29075	0.22453	-0.298668		-0.281231	-0.557639	0.0369002	-0.456607	0.192516	-0.371496		-43.0266	39.2173	-36.7675	41.8477		-43.0266	39.2173	-36.7675	41.8477
													0.234655	-0.222767	0.246829	-0.291298	0.217062	-0.294646		-0.274962	-0.551929	0.0333105	-0.450284	0.194641	-0.369129		-44.125	38.2258	-36.5285	41.0649		-44.125	38.2258	-36.5285	41.0649
													0.240107	-0.232638	0.252313	-0.291114	0.209295	-0.291834		-0.268564	-0.546194	0.0291375	-0.44371	0.197201	-0.36933		-45.3528	37.0386	-36.4587	40.3271		-45.3528	37.0386	-36.4587	40.3271
													0.244757	-0.24198	0.258078	-0.290261	0.201383	-0.290022		-0.26194	-0.540512	0.024417	-0.4368	0.200161	-0.371684		-46.7123	35.6202	-36.5341	39.6291		-46.7123	35.6202	-36.5341	39.6291
													0.248775	-0.251001	0.264145	-0.288862	0.19349	-0.288765		-0.25502	-0.535024	0.0192306	-0.42972	0.203456	-0.37558		-48.1995	34.0448	-36.7764	38.938		-48.1995	34.0448	-36.7764	38.938
													0.252363	-0.259724	0.270522	-0.286947	0.185751	-0.287971		-0.247781	-0.529804	0.013722	-0.422443	0.206955	-0.380717		-49.7983	32.446	-37.1859	38.2536		-49.7983	32.446	-37.1859	38.2536
													0.255608	-0.268167	0.277173	-0.284569	0.178181	-0.287783		-0.24011	-0.524861	0.00794354	-0.415003	0.210532	-0.387004		-51.4889	30.942	-37.739	37.5694		-51.4889	30.942	-37.739	37.5694
													4.63517	-2.88554	2.31184	-3.71284	0.831753	-4.67349

## Sheet: Fig.4
	Fig.4a					Fig.4d					Fig.4b				Fig.4e				Fig.4c										Fig.4f
	Monkey ZZ					Monkey AB					Monkey ZZ				Monkey AB				Monkey ZZ										Monkey AB
	Major Component of Decision Subspace					Major Component of Decision Subspace						A&B/Revisit-A	A&Revisit-A			A&B/Revisit-A	A&Revisit-A		Small Filled Circle			Large Hollow Circles & Errorbar				Line			Small Filled Circle			Large Hollow Circles & Errorbar				Line
	St A1	St A2	St Reverse-A2	St Reverse-A1		St A1	St A2	St Reverse-A2	St Reverse-A1		mean	0.62	0.22		mean	0.55	0.12		Trial	Corr			Trial	Corr		Trial	Corr		Trial	Corr			Trial	Corr		Trial	Corr
	0.404773	0.252408	0.663917	0.267689		0.158885	0.123966	0.25725	0.340503		std	0.21	0.33		std	0.20	0.17		39	0.576091		mean	27	0.468012		21	0.535571		73	0.488885		mean	86.6667	0.707066		24	0.752627
	0.405324	0.252339	0.653499	0.273661		0.154317	0.132235	0.255583	0.340146			0.65	0.49			0.53	0.18		21	0.594813		std	8.48528	0.16626		22.0505	0.531101		76	0.808294		std	17.2498	0.15441		26.5152	0.747368
	0.405974	0.251812	0.642193	0.278607		0.150059	0.140547	0.253996	0.339826			0.29	0.54			0.22	0.01		21	0.233133		mean	30.33	0.507996		23.101	0.526631		111	0.824018		mean	36	0.697942		29.0303	0.742108
	0.406765	0.250813	0.629957	0.282586		0.14613	0.148743	0.25238	0.339533		scatter	0.71	-0.02		scatter	0.46	0.44		21	0.716212		std	6.79869	0.171626		24.1515	0.522161		45	0.524979		std	8.83176	0.124945		31.5455	0.736848
	0.407517	0.249415	0.616841	0.285566		0.142676	0.156785	0.250646	0.339249			0.5	0.41			0.76	0.02		37	0.511904		mean	95.67	0.247735		25.202	0.51769		39	0.753123		mean	163.667	0.404663		34.0606	0.731589
	0.40842	0.247734	0.602807	0.287686		0.139775	0.16474	0.248733	0.338969			0.68	0.18			0.72	0.02		33	0.29587		std	22.6029	0.206055		26.2525	0.51322		24	0.815725		std	84.5748	0.208971		36.5758	0.726329
	0.409559	0.245686	0.587835	0.289021		0.137372	0.172643	0.24666	0.338717			0.9	-0.31			0.63	0.05		92	0.329562						27.303	0.50875		273	0.120353						39.0909	0.721069
	0.410807	0.243123	0.571873	0.289507		0.135582	0.180499	0.244428	0.338495										70	0.449034						28.3535	0.50428		67	0.476968						41.6061	0.71581
	0.412351	0.240116	0.55499	0.289204		0.134336	0.188344	0.242031	0.338333		P-Value	0.03			P-Value	0.0022			125	-0.0353896						29.404	0.49981		151	0.616668						44.1212	0.71055
	0.414205	0.236504	0.537103	0.288098		0.133728	0.19621	0.239579	0.338215		Hedge's g	1.47			Hedge's g	2.36										30.4545	0.49534									46.6364	0.70529
	0.416428	0.232276	0.518322	0.286095		0.133845	0.203995	0.23716	0.33813																	31.5051	0.49087									49.1515	0.700031
	0.418891	0.227345	0.49893	0.283209		0.134687	0.211626	0.234879	0.338043																	32.5556	0.4864									51.6667	0.694771
	0.421635	0.221622	0.479218	0.279492		0.136314	0.218977	0.232826	0.337908																	33.6061	0.481929									54.1818	0.689512
	0.424482	0.214843	0.459437	0.27512		0.138632	0.225974	0.23113	0.337754																	34.6566	0.477459									56.697	0.684252
	0.427425	0.206967	0.439847	0.270327		0.141607	0.232573	0.229864	0.337578																	35.7071	0.472989									59.2121	0.678992
	0.430459	0.197902	0.420534	0.265311		0.145056	0.238751	0.229019	0.337424																	36.7576	0.468519									61.7273	0.673733
	0.433663	0.187598	0.401608	0.26032		0.148822	0.244482	0.228626	0.337353																	37.8081	0.464049									64.2424	0.668473
	0.437197	0.176234	0.382988	0.255522		0.15287	0.249683	0.228613	0.337363																	38.8586	0.459579									66.7576	0.663213
	0.441342	0.163972	0.364778	0.251129		0.156992	0.254297	0.228963	0.337499																	39.9091	0.455109									69.2727	0.657954
	0.446242	0.150824	0.347104	0.247172		0.161085	0.258236	0.229615	0.337727																	40.9596	0.450638									71.7879	0.652694
	0.45188	0.136926	0.330249	0.243788		0.165006	0.261443	0.230519	0.337993																	42.0101	0.446168									74.303	0.647434
	0.458024	0.12229	0.314575	0.241162		0.168674	0.263914	0.23163	0.338293																	43.0606	0.441698									76.8182	0.642175
	0.464424	0.106966	0.300353	0.239439		0.171953	0.26565	0.232915	0.33861																	44.1111	0.437228									79.3333	0.636915
	0.470671	0.090927	0.287742	0.238734		0.17474	0.266748	0.234325	0.338947																	45.1616	0.432758									81.8485	0.631655
	0.476556	0.0744142	0.276889	0.239163		0.176912	0.267287	0.235774	0.339315																	46.2121	0.428288									84.3636	0.626396
	0.481825	0.0574906	0.267812	0.240648		0.178335	0.267335	0.237175	0.339746																	47.2626	0.423818									86.8788	0.621136
	0.486239	0.0403826	0.260089	0.244027		0.178647	0.267465	0.23849	0.340168																	48.3131	0.419348									89.3939	0.615877
	0.490256	0.0236429	0.254568	0.248183		0.178299	0.266746	0.239622	0.340751																	49.3636	0.414877									91.9091	0.610617
	0.493323	0.00752057	0.251578	0.253093		0.177282	0.265155	0.240582	0.341611																	50.4141	0.410407									94.4242	0.605357
	0.494933	-0.00754683	0.251166	0.258655		0.17571	0.262643	0.241348	0.342758																	51.4646	0.405937									96.9394	0.600098
	0.49443	-0.0213129	0.253411	0.264849		0.173767	0.259236	0.241956	0.344177																	52.5152	0.401467									99.4545	0.594838
	0.491592	-0.0336189	0.258131	0.271699		0.171694	0.255026	0.242381	0.345783																	53.5657	0.396997									101.97	0.589578
	0.486202	-0.0442182	0.265042	0.279264		0.169678	0.250226	0.24264	0.347447																	54.6162	0.392527									104.485	0.584319
	0.4783	-0.053079	0.273921	0.287568		0.167917	0.245001	0.242778	0.349037																	55.6667	0.388057									107	0.579059
	0.46804	-0.060177	0.284634	0.296788		0.166546	0.239422	0.242874	0.350476																	56.7172	0.383587									109.515	0.573799
	0.455835	-0.0652798	0.297141	0.30704		0.165654	0.233551	0.243023	0.351722																	57.7677	0.379116									112.03	0.56854
	0.44169	-0.0682451	0.311405	0.318499		0.165431	0.22753	0.243329	0.352789																	58.8182	0.374646									114.545	0.56328
	0.425598	-0.0689376	0.327363	0.330964		0.165951	0.221415	0.243855	0.353656																	59.8687	0.370176									117.061	0.55802
	0.407514	-0.0669705	0.344934	0.344581		0.167368	0.215286	0.244656	0.35439																	60.9192	0.365706									119.576	0.552761
	0.387453	-0.0621178	0.363846	0.359023		0.16983	0.20916	0.245797	0.35495																	61.9697	0.361236									122.091	0.547501
	0.365399	-0.0542953	0.383942	0.374241		0.173478	0.203011	0.247256	0.355287																	63.0202	0.356766									124.606	0.542241
	0.341533	-0.0433311	0.404715	0.390179		0.178348	0.196856	0.249009	0.355319																	64.0707	0.352296									127.121	0.536982
	0.316193	-0.0293436	0.425863	0.406878		0.184383	0.190629	0.251066	0.354988																	65.1212	0.347826									129.636	0.531722
	0.289594	-0.0125216	0.447031	0.4243		0.191558	0.184158	0.253339	0.354203																	66.1717	0.343355									132.152	0.526463
	0.262151	0.00695656	0.468093	0.442834		0.199715	0.177449	0.255752	0.352961																	67.2222	0.338885									134.667	0.521203
	0.234123	0.0287621	0.488717	0.462698		0.208634	0.170526	0.258212	0.351191																	68.2727	0.334415									137.182	0.515943
	0.205592	0.0525057	0.508714	0.484204		0.218193	0.163412	0.260643	0.348889																	69.3232	0.329945									139.697	0.510684
	0.176821	0.0779174	0.528085	0.507518		0.228153	0.156117	0.262945	0.346079																	70.3737	0.325475									142.212	0.505424
	0.147919	0.104613	0.54655	0.532966		0.238392	0.14876	0.265074	0.342784																	71.4242	0.321005									144.727	0.500164
	0.119004	0.132196	0.563882	0.560457		0.248748	0.141363	0.267045	0.339066																	72.4747	0.316535									147.242	0.494905
	0.090238	0.160411	0.579979	0.590153		0.259099	0.133933	0.268852	0.334952																	73.5253	0.312065									149.758	0.489645
	0.0616642	0.18885	0.594941	0.621743		0.269301	0.126408	0.270606	0.330508																	74.5758	0.307594									152.273	0.484385
	0.0335895	0.216889	0.608832	0.65492		0.279142	0.118585	0.272403	0.325791																	75.6263	0.303124									154.788	0.479126
	0.0062081	0.244219	0.621963	0.689476		0.28856	0.110378	0.274312	0.320837																	76.6768	0.298654									157.303	0.473866
	-0.0200831	0.270229	0.634715	0.725146		0.297382	0.101678	0.276425	0.315663																	77.7273	0.294184									159.818	0.468606
	-0.0451939	0.294535	0.647521	0.761562		0.305527	0.092352	0.278776	0.310318																	78.7778	0.289714									162.333	0.463347
	-0.0687248	0.316737	0.660866	0.79849		0.312938	0.082376	0.281333	0.304852																	79.8283	0.285244									164.848	0.458087
	-0.0903433	0.336575	0.675115	0.835688		0.319473	0.0718683	0.2841	0.299302																	80.8788	0.280774									167.364	0.452828
	-0.109957	0.353776	0.690467	0.872884		0.325039	0.0609693	0.287051	0.293694																	81.9293	0.276303									169.879	0.447568
	-0.127377	0.368133	0.707311	0.909678		0.32946	0.0498902	0.290093	0.288054																	82.9798	0.271833									172.394	0.442308
	-0.142513	0.379394	0.725856	0.946009		0.33263	0.0388953	0.29324	0.282384																	84.0303	0.267363									174.909	0.437049
	-0.155225	0.387298	0.746093	0.981622		0.33443	0.0281643	0.296439	0.276719																	85.0808	0.262893									177.424	0.431789
	-0.165418	0.39174	0.767881	1.0164		0.334822	0.0179721	0.299659	0.271131																	86.1313	0.258423									179.939	0.426529
	-0.172945	0.392677	0.79126	1.05008		0.333816	0.00854376	0.302857	0.265652																	87.1818	0.253953									182.455	0.42127
	-0.177664	0.389861	0.815891	1.08244		0.33135	6.41974e-05	0.306035	0.260359																	88.2323	0.249483									184.97	0.41601
	-0.179611	0.383327	0.841554	1.11323		0.327484	-0.00726582	0.309159	0.255368																	89.2828	0.245013									187.485	0.41075
	-0.178827	0.373106	0.867778	1.14209		0.322196	-0.0133189	0.312105	0.250694																	90.3333	0.240542									190	0.405491
	-0.175547	0.359102	0.894151	1.16872		0.31542	-0.017885	0.314804	0.246423																	91.3838	0.236072									192.515	0.400231
	-0.170068	0.341518	0.920049	1.19278		0.307162	-0.0209181	0.317065	0.242516																	92.4343	0.231602									195.03	0.394971
	-0.162529	0.320766	0.944738	1.214		0.297389	-0.0223576	0.318777	0.239025																	93.4848	0.227132									197.545	0.389712
	-0.153031	0.297288	0.967467	1.23205		0.286155	-0.0223533	0.319815	0.235969																	94.5354	0.222662									200.061	0.384452
	-0.14149	0.271757	0.987537	1.24645		0.273475	-0.0211242	0.320071	0.233301																	95.5859	0.218192									202.576	0.379192
	-0.127928	0.244768	1.00436	1.25685		0.25957	-0.0189078	0.31955	0.230998																	96.6364	0.213722									205.091	0.373933
	-0.112436	0.217058	1.01749	1.26301		0.244588	-0.0160749	0.318234	0.22903																	97.6869	0.209252									207.606	0.368673
	-0.0954007	0.189254	1.02665	1.26478		0.228807	-0.0128486	0.316151	0.227403																	98.7374	0.204781									210.121	0.363414
	-0.0772055	0.162082	1.03164	1.26213		0.212554	-0.00952796	0.313331	0.226061																	99.7879	0.200311									212.636	0.358154
	-0.0582251	0.135864	1.0322	1.25506		0.195968	-0.00625281	0.309722	0.2249																	100.838	0.195841									215.152	0.352894
	-0.0389509	0.111035	1.02811	1.24368		0.179176	-0.00324322	0.305341	0.223825																	101.889	0.191371									217.667	0.347635
	-0.0196797	0.0881127	1.01922	1.22817		0.162234	-0.000820391	0.300112	0.222669																	102.939	0.186901									220.182	0.342375
	-0.000474303	0.0672656	1.00551	1.20861		0.145023	0.000757565	0.294032	0.22131																	103.99	0.182431									222.697	0.337115
	0.0184665	0.0490208	0.987362	1.18514		0.127479	0.00117439	0.28707	0.219609																	105.04	0.177961									225.212	0.331856
	0.0366494	0.0338789	0.965103	1.15799		0.109604	0.000191239	0.279299	0.217503																	106.091	0.173491									227.727	0.326596
	0.0537718	0.0223159	0.939263	1.12747		0.0915195	-0.00247132	0.270803	0.215064																	107.141	0.16902									230.242	0.321336
	0.0694497	0.0147815	0.910529	1.09408		0.0733491	-0.00703517	0.261745	0.212329																	108.192	0.16455									232.758	0.316077
	0.0834248	0.0114821	0.879449	1.05834		0.0553847	-0.0135776	0.252314	0.20931																	109.242	0.16008									235.273	0.310817
	0.0954962	0.0121762	0.84641	1.021		0.0378458	-0.0221422	0.242697	0.205971																	110.293	0.15561									237.788	0.305557
	0.105879	0.0164262	0.811764	0.98264		0.0208945	-0.0326875	0.233103	0.202267																	111.343	0.15114									240.303	0.300298
	0.114714	0.0238237	0.775842	0.944113		0.00473149	-0.0450937	0.223809	0.19819																	112.394	0.14667									242.818	0.295038
	0.122288	0.0335661	0.738984	0.90599		-0.0106685	-0.0589876	0.215033	0.193684																	113.444	0.1422									245.333	0.289778
	0.128709	0.0451756	0.701447	0.868677		-0.0253171	-0.0740652	0.206885	0.18879																	114.495	0.13773									247.848	0.284519
	0.134174	0.0582623	0.66371	0.83231		-0.039169	-0.0899904	0.199529	0.183567																	115.545	0.133259									250.364	0.279259
	0.138656	0.0722843	0.626158	0.796803		-0.0522634	-0.106574	0.193057	0.178123																	116.596	0.128789									252.879	0.274
	0.142269	0.0869907	0.589189	0.762053		-0.0646329	-0.123586	0.187496	0.172566																	117.646	0.124319									255.394	0.26874
	0.14501	0.10193	0.55315	0.728023		-0.0762074	-0.140845	0.182911	0.166974																	118.697	0.119849									257.909	0.26348
	0.14693	0.116734	0.518218	0.694565		-0.0868426	-0.158237	0.179349	0.161411																	119.747	0.115379									260.424	0.258221
	0.148106	0.131005	0.484703	0.661726		-0.0964383	-0.175615	0.176851	0.155975																	120.798	0.110909									262.939	0.252961
	0.148554	0.144428	0.452852	0.62963		-0.104836	-0.192714	0.175477	0.15073																	121.848	0.106439									265.455	0.247701
	0.148331	0.156675	0.422828	0.59849		-0.111881	-0.209237	0.175249	0.145698																	122.899	0.101968									267.97	0.242442
	0.147652	0.167296	0.394853	0.568305		-0.117455	-0.22484	0.176095	0.140925																	123.949	0.0974984									270.485	0.237182
	0.146861	0.176017	0.36913	0.539245		-0.121412	-0.239284	0.17792	0.136479																	125	0.0930282									273	0.231922
	0.14634	0.18231	0.345865	0.511414		-0.123793	-0.252242	0.1807	0.13246
	0.146461	0.185949	0.324832	0.48504		-0.124578	-0.26345	0.184291	0.128975
	0.147595	0.186769	0.306	0.460133		-0.123781	-0.2727	0.188655	0.126062
	0.150107	0.184549	0.289193	0.436611		-0.12142	-0.279843	0.193729	0.123744
	0.154321	0.179288	0.274244	0.414398		-0.117502	-0.284793	0.199393	0.122004
	0.160573	0.170927	0.260974	0.393515		-0.111938	-0.287491	0.205556	0.120801
	0.169121	0.159631	0.249241	0.373874		-0.104594	-0.287967	0.212106	0.120063
	0.180219	0.145591	0.239032	0.355581		-0.0953369	-0.286265	0.218859	0.119786
	0.194096	0.12904	0.230417	0.338722		-0.0840798	-0.282362	0.225633	0.119985
	0.210837	0.110606	0.223336	0.323515		-0.0708521	-0.276431	0.232326	0.120717
	0.230375	0.0909601	0.217687	0.309862		-0.0558414	-0.268598	0.238782	0.122015
	0.252687	0.0708191	0.213423	0.297692		-0.0391675	-0.25904	0.244971	0.123816
	0.277566	0.0507406	0.210453	0.287003		-0.0212211	-0.248081	0.250871	0.126013
	0.304846	0.0312746	0.208458	0.277964		-0.00228167	-0.235953	0.256474	0.128502
	0.334068	0.012839	0.207318	0.270507		0.0174059	-0.222931	0.261816	0.131123
	0.364771	-0.00406201	0.206833	0.264803		0.037588	-0.209243	0.266969	0.133693
	0.39644	-0.0191423	0.207112	0.260928		0.0580796	-0.195053	0.272	0.136112
	0.428495	-0.0319725	0.208165	0.258928		0.0787525	-0.180507	0.276935	0.138288
	0.460448	-0.0423151	0.210027	0.258559		0.099653	-0.165741	0.281832	0.140196
	0.491686	-0.0499793	0.212795	0.259679		0.120755	-0.150877	0.286749	0.141807
	0.521789	-0.0549197	0.216292	0.262117		0.142065	-0.135931	0.291728	0.143136
	0.550381	-0.0571188	0.220364	0.265734		0.163583	-0.120963	0.296854	0.144273
	0.577046	-0.0564702	0.224648	0.270392		0.185121	-0.106001	0.302142	0.145312
	0.601439	-0.0529481	0.228906	0.27576		0.20658	-0.0909579	0.30763	0.146363
	0.623191	-0.0464232	0.232681	0.281552		0.227663	-0.0758415	0.313398	0.147463
	0.642064	-0.0368192	0.235744	0.287659		0.248133	-0.0606169	0.319477	0.148735
	0.657901	-0.0242848	0.237977	0.293819		0.267892	-0.0453091	0.325909	0.150287
	0.670594	-0.00900321	0.239286	0.299974		0.286901	-0.0299057	0.332746	0.152207
	0.680123	0.00846301	0.239661	0.306088		0.305212	-0.0143982	0.340076	0.154597
	0.686455	0.0278687	0.239112	0.312391		0.322909	0.00124592	0.347923	0.157529
	0.689758	0.0486473	0.237442	0.319059		0.340136	0.017015	0.356256	0.161106
	0.690239	0.0703385	0.23458	0.32623		0.356866	0.0328749	0.36496	0.165344
	0.687948	0.092522	0.230224	0.333931		0.373013	0.0487878	0.373844	0.170185
	0.683047	0.11486	0.224166	0.34208		0.388459	0.0647161	0.382657	0.175595
	0.675648	0.136992	0.216159	0.350603		0.402953	0.0804916	0.391228	0.18156
	0.665865	0.158854	0.206359	0.359195		0.41635	0.0960453	0.399398	0.188087
	0.653837	0.180317	0.194871	0.367654		0.428533	0.11122	0.407073	0.195135
	0.639774	0.201269	0.182013	0.375759		0.439446	0.125835	0.4142	0.202671
	0.623877	0.221685	0.168043	0.383347		0.449185	0.139637	0.420708	0.210662
	0.606585	0.241146	0.153332	0.390473		0.457812	0.152463	0.426614	0.219059
	0.588155	0.259206	0.137999	0.397165		0.465371	0.164124	0.431812	0.227777
	0.568938	0.275501	0.122222	0.403304		0.471984	0.174486	0.436264	0.236743
	0.549257	0.289551	0.106217	0.408793		0.47781	0.183434	0.439954	0.245894
	0.529316	0.301042	0.0901794	0.413448		0.482867	0.190839	0.442863	0.255233
	0.509373	0.309972	0.0742301	0.416775		0.487244	0.196623	0.444939	0.26473
	0.489639	0.316581	0.0587316	0.418375		0.491066	0.20066	0.446171	0.274361
	0.470328	0.321035	0.0438501	0.417846		0.494334	0.20279	0.446507	0.28411
	0.451363	0.32364	0.0298258	0.414801		0.497063	0.202973	0.445921	0.293959
	0.432832	0.32462	0.0168344	0.409094		0.499256	0.201093	0.444343	0.303871
	0.414544	0.324152	0.00515759	0.400779		0.500953	0.197093	0.441771	0.313734
	0.396179	0.322578	-0.00501851	0.389831		0.502286	0.190973	0.438159	0.323452
	0.377507	0.319998	-0.0133311	0.376288		0.503393	0.18288	0.433576	0.332952
	0.358135	0.316647	-0.0194915	0.360518		0.504375	0.17305	0.428055	0.3422
	0.337621	0.313	-0.0233465	0.342531		0.505317	0.161761	0.421745	0.351246
	0.315817	0.309561	-0.0247536	0.322526		0.506301	0.149342	0.414841	0.360104
	0.292465	0.306763	-0.0236123	0.300753		0.507255	0.136081	0.407508	0.368764
	0.267347	0.304871	-0.0200197	0.277409		0.508052	0.122394	0.399845	0.377177
	0.240589	0.304049	-0.0141779	0.252811		0.508674	0.108585	0.391986	0.385243
	0.212423	0.304427	-0.00623925	0.227286		0.509143	0.0950077	0.38404	0.392834
	0.1829	0.305848	0.00381101	0.20114		0.509508	0.0821746	0.376058	0.399803
	0.152302	0.308243	0.0160621	0.174833		0.509859	0.070611	0.368079	0.406136
	0.120658	0.311615	0.0306238	0.148933		0.51024	0.0608117	0.360143	0.411871
	0.088026	0.316053	0.0476617	0.123926		0.510725	0.0532383	0.352298	0.417106
	0.0544394	0.321804	0.0671857	0.100235		0.511324	0.0481871	0.344607	0.421913
	0.0202492	0.328945	0.0890306	0.0786266		0.511845	0.0458633	0.337107	0.426341
	-0.0142231	0.337419	0.112832	0.0595491		0.512179	0.0463763	0.32987	0.430443
	-0.0483828	0.347235	0.137972	0.0435222		0.512148	0.0497113	0.32297	0.434221
	-0.0814804	0.35839	0.163853	0.0309819		0.511608	0.0557761	0.316511	0.437673
	-0.113105	0.370629	0.19006	0.0222855		0.510351	0.0644236	0.310574	0.440738
	-0.142704	0.383753	0.215971	0.0175778		0.508344	0.0754439	0.305195	0.443397
	-0.16985	0.39744	0.241286	0.0168873		0.505592	0.0885202	0.300383	0.445601
	-0.194268	0.411431	0.265587	0.0201058		0.502188	0.103289	0.296113	0.447261
	-0.215625	0.425494	0.288629	0.0270928		0.498293	0.119317	0.292403	0.44831
	-0.233606	0.439382	0.310084	0.0377846		0.494096	0.136093	0.289267	0.448676
	-0.2479	0.452827	0.329815	0.0520311		0.489829	0.153149	0.286715	0.448372
	-0.258471	0.465619	0.347664	0.0695616		0.485688	0.170006	0.284776	0.44741
	-0.265168	0.477685	0.363426	0.0902035		0.481727	0.186228	0.283509	0.445882
	-0.268027	0.488662	0.376881	0.113774		0.477863	0.201402	0.282926	0.443877
	-0.267109	0.498255	0.38774	0.13989		0.47398	0.215135	0.282972	0.441471
	-0.262403	0.505957	0.395758	0.168034		0.469972	0.227133	0.283551	0.438765
	-0.254122	0.511272	0.400938	0.19775		0.465684	0.237049	0.284597	0.435797
	-0.242358	0.513905	0.403271	0.228516		0.461123	0.244758	0.286065	0.432649
	-0.227362	0.513554	0.403112	0.259764		0.456346	0.250101	0.287919	0.429374
	-0.209487	0.510135	0.400657	0.291157		0.451563	0.253054	0.290138	0.426038
	-0.189073	0.503596	0.396343	0.32233		0.44694	0.253706	0.292674	0.422721
	-0.166687	0.493925	0.390319	0.353081		0.44256	0.252157	0.295468	0.419488
	-0.142806	0.481202	0.382752	0.383218		0.438427	0.248534	0.298465	0.416443
	-0.118005	0.465456	0.373773	0.412532		0.434445	0.242985	0.301554	0.413617
	-0.0926687	0.446858	0.363704	0.440566		0.430598	0.235696	0.304684	0.411092
	-0.0672892	0.425648	0.352934	0.466988		0.426758	0.226884	0.307756	0.408874
	-0.0421804	0.402397	0.34199	0.491509		0.42284	0.21672	0.31078	0.407001
	-0.0175428	0.377647	0.331478	0.513954		0.41879	0.205563	0.313676	0.405482
	0.0062746	0.352091	0.321911	0.534194		0.414488	0.193553	0.31637	0.404265
	0.0291641	0.32612	0.313794	0.552304		0.409792	0.180915	0.318791	0.403325
	0.0508972	0.300129	0.307566	0.568334		0.404571	0.16771	0.320854	0.402639
	0.07122	0.274372	0.303431	0.582361		0.398677	0.15397	0.322494	0.402197
	0.090035	0.249078	0.301787	0.594435		0.39206	0.139675	0.323678	0.402011
	0.107353	0.224512	0.302919	0.604727		0.384776	0.124901	0.324388	0.402105
	0.123198	0.201156	0.307115	0.613251		0.376898	0.109703	0.324676	0.402505
	0.137746	0.179394	0.314483	0.620119		0.368494	0.0943086	0.324545	0.403243
	0.151344	0.159637	0.324941	0.625452		0.35967	0.0788603	0.324019	0.404298
	0.164327	0.142102	0.338259	0.629343		0.350411	0.0635373	0.323048	0.405557
	0.177056	0.12689	0.353953	0.631893		0.340694	0.0484724	0.321619	0.406923
	0.189945	0.113814	0.371597	0.633379		0.330406	0.0338685	0.319676	0.408249
	0.203138	0.102827	0.390798	0.633868		0.319527	0.0199517	0.317195	0.409379
	0.216956	0.0936254	0.411237	0.63344		0.308026	0.00692255	0.314187	0.41022
	0.231575	0.0862679	0.432506	0.632263		0.296039	-0.00505229	0.310694	0.410694
	0.247062	0.0807316	0.454199	0.630341		0.283658	-0.0157442	0.306789	0.410757
	0.26341	0.0769598	0.475782	0.627565		0.271028	-0.025058	0.30255	0.410401
	0.280726	0.0748674	0.496428	0.624033		0.258489	-0.0328792	0.298053	0.409625
	0.298924	0.0744317	0.515205	0.619678		0.246283	-0.0392347	0.293419	0.408397
	0.317956	0.0755562	0.531372	0.614347		0.234618	-0.0440361	0.288745	0.406745
	0.337562	0.0781583	0.544282	0.607954		0.223762	-0.0472838	0.284179	0.404654
	0.357564	0.0821398	0.553628	0.600383		0.2139	-0.0490052	0.279827	0.402118
	0.377584	0.0875435	0.559237	0.591537		0.205341	-0.0492586	0.275808	0.399179
	0.397344	0.0943583	0.561098	0.581631		0.198179	-0.0481561	0.272224	0.395836
	0.416423	0.102617	0.559238	0.570803		0.192577	-0.0458597	0.269181	0.39212
	0.434467	0.112129	0.553781	0.559297		0.188512	-0.0425827	0.266716	0.388078
	0.451303	0.122977	0.544667	0.547555		0.185954	-0.0386031	0.264829	0.383809
	0.466754	0.134964	0.532068	0.535925		0.184701	-0.0342718	0.263497	0.379404
	0.480576	0.147956	0.516174	0.52464		0.184566	-0.0299255	0.26266	0.375019
	0.492697	0.16168	0.497377	0.513976		0.185418	-0.025835	0.262248	0.370787
	0.502903	0.175837	0.475928	0.504103		0.187133	-0.0222393	0.262156	0.366803
	0.511207	0.19007	0.452221	0.495218		0.189573	-0.0193835	0.262311	0.363173
	0.517501	0.204114	0.42656	0.487479		0.19269	-0.0174776	0.262631	0.359922
	0.521694	0.21779	0.39927	0.481174		0.196314	-0.0166964	0.263046	0.35706
	0.523473	0.23074	0.370766	0.47647		0.20034	-0.0172186	0.26346	0.354575
	0.522688	0.243036	0.341706	0.473552		0.204536	-0.0191618	0.26382	0.352459
	0.519236	0.254365	0.312892	0.472655		0.208639	-0.02275	0.264097	0.350695
	0.513039	0.264481	0.285191	0.47398		0.212334	-0.0280749	0.264285	0.349258
	0.504345	0.273253	0.259271	0.477773		0.215359	-0.0350905	0.264372	0.348142
	0.493372	0.280352	0.235884	0.484059		0.21743	-0.0437642	0.264345	0.34731
	0.480471	0.285545	0.21545	0.492764		0.218377	-0.0540272	0.264175	0.346729
	0.465923	0.288512	0.19839	0.503595		0.218005	-0.0658288	0.263823	0.346395
	0.449849	0.289157	0.184909	0.516139		0.216278	-0.0790735	0.2632	0.346246
	0.432353	0.287289	0.175331	0.529986		0.213184	-0.0937663	0.262266	0.346213
	0.413505	0.282727	0.169838	0.544657		0.208772	-0.109827	0.260977	0.346255
	0.393389	0.275552	0.168592	0.559796		0.203007	-0.127146	0.259361	0.346311
	0.372154	0.265537	0.171587	0.575296		0.195832	-0.145599	0.257407	0.3463
	0.350124	0.253018	0.178738	0.590955		0.187288	-0.165064	0.255201	0.346206
	0.327659	0.238026	0.189853	0.606567		0.177387	-0.1853	0.252801	0.345977
	0.305177	0.220801	0.204645	0.62189		0.166165	-0.206203	0.250292	0.345579
	0.283261	0.201481	0.222611	0.636702		0.153784	-0.227546	0.247716	0.345027
	0.26249	0.180558	0.243319	0.650686		0.140422	-0.24904	0.245136	0.34429
	0.243471	0.158276	0.266267	0.663658		0.126297	-0.270377	0.242578	0.343329
	0.22667	0.134826	0.290798	0.675282		0.111673	-0.291158	0.240074	0.34213
	0.212443	0.110423	0.316302	0.685362		0.0967937	-0.31096	0.237639	0.340658
	0.200966	0.0853136	0.342206	0.693585		0.0818254	-0.329562	0.235266	0.33886
	0.192337	0.0595372	0.368026	0.699854		0.0669189	-0.346618	0.232942	0.336737
	0.186587	0.0333719	0.39341	0.704043		0.0522104	-0.361972	0.230653	0.334304
	0.183646	0.00695052	0.418217	0.706111		0.0377632	-0.375382	0.228339	0.331611
	0.183663	-0.019302	0.442243	0.706207		0.0237778	-0.386842	0.225953	0.328768
	0.186643	-0.0450183	0.465248	0.704418		0.0104765	-0.396191	0.223476	0.325887
	0.192581	-0.0697935	0.486923	0.700773		-0.00189142	-0.403503	0.220902	0.323104
	0.20136	-0.093473	0.50682	0.695352		-0.0130758	-0.40891	0.218183	0.320544
	0.212702	-0.115724	0.524504	0.688183		-0.0228328	-0.412418	0.215356	0.318248
	0.226354	-0.136551	0.539883	0.679275		-0.0310196	-0.414258	0.212369	0.316282
	0.241862	-0.15585	0.552867	0.668611		-0.0375948	-0.414662	0.209153	0.314622
	0.258896	-0.173639	0.563685	0.656279		-0.0425363	-0.413856	0.205634	0.313216
	0.27719	-0.189735	0.572748	0.642138		-0.0459502	-0.412246	0.201797	0.312036
	0.296535	-0.204364	0.580514	0.626227		-0.0479175	-0.410012	0.197624	0.311045
	0.316649	-0.217454	0.587055	0.608611		-0.0484311	-0.407487	0.1932	0.310232
	0.337087	-0.229136	0.592551	0.58935		-0.0475624	-0.404899	0.18864	0.309626
	0.357422	-0.239539	0.596941	0.568735		-0.0453037	-0.402497	0.184062	0.309272
	0.377244	-0.24872	0.60017	0.547207		-0.041709	-0.40034	0.179575	0.30917
	0.395889	-0.256693	0.60217	0.525134		-0.0368293	-0.398556	0.175304	0.309351
	0.412903	-0.263511	0.603047	0.503014		-0.0307874	-0.397222	0.171302	0.30974
	0.427879	-0.269108	0.602802	0.481349		-0.0237447	-0.396284	0.167702	0.310213
	0.440622	-0.273775	0.601716	0.460311		-0.0158601	-0.395678	0.164629	0.310664
	0.450771	-0.277519	0.599938	0.440135		-0.00735379	-0.395249	0.162224	0.31095
	0.458083	-0.280601	0.597558	0.420954		0.0015321	-0.394786	0.160601	0.310951
	0.462366	-0.283005	0.59466	0.402793		0.0105929	-0.394185	0.159865	0.310627
	0.463821	-0.285058	0.591503	0.385726		0.019581	-0.393346	0.160007	0.30997
	0.462508	-0.286701	0.588112	0.369791		0.0283119	-0.392114	0.160956	0.309008
	0.458738	-0.28796	0.584811	0.355125		0.0364867	-0.390381	0.162619	0.307728
	0.452768	-0.288894	0.581841	0.341765		0.0439464	-0.38804	0.164877	0.306109
	0.445123	-0.289399	0.579497	0.329942		0.0505676	-0.385019	0.16765	0.304138
	0.436165	-0.289503	0.577911	0.319779		0.0562651	-0.381293	0.170885	0.301792
	0.426201	-0.289065	0.577189	0.311374		0.0610764	-0.376744	0.17456	0.29908
	0.415527	-0.287793	0.577347	0.30485		0.0650474	-0.371383	0.178635	0.296045
	0.404442	-0.285736	0.578344	0.300042		0.0682324	-0.365411	0.183031	0.292761
	0.393153	-0.282777	0.580065	0.297017		0.0707042	-0.359028	0.187649	0.289286
	0.381878	-0.278937	0.582572	0.295778		0.0725393	-0.352357	0.192339	0.285672
	0.370743	-0.274032	0.585867	0.296351		0.0738248	-0.345581	0.196956	0.281921
	0.359862	-0.268202	0.590008	0.29863		0.0745869	-0.338885	0.201402	0.278066
	0.349439	-0.261429	0.594943	0.302463		0.0749838	-0.332271	0.205557	0.274175
	0.339608	-0.253735	0.600621	0.307683		0.0750819	-0.325858	0.209362	0.270281
	0.330459	-0.245372	0.606876	0.313927		0.0750003	-0.319649	0.212671	0.266456
	0.321951	-0.236452	0.613536	0.320783		0.074836	-0.313817	0.215461	0.262801
	0.313924	-0.227327	0.620315	0.327905		0.0746005	-0.308526	0.217618	0.259357
	0.306205	-0.21837	0.626967	0.335086		0.0743799	-0.303937	0.21909	0.256173
	0.298481	-0.209711	0.633402	0.342279		0.0741968	-0.300065	0.219849	0.253272
	0.29051	-0.201361	0.639493	0.349379		0.0740184	-0.296988	0.219957	0.250691
	0.282226	-0.193351	0.644888	0.356344		0.0737311	-0.294728	0.219497	0.24843
	0.273654	-0.185556	0.649367	0.363181		0.0731765	-0.293172	0.218582	0.246548
	0.26513	-0.177667	0.652635	0.369984		0.0722383	-0.292312	0.217267	0.245044
	0.256805	-0.169518	0.65435	0.376582		0.0707238	-0.292162	0.215622	0.24394
	0.249107	-0.161136	0.654279	0.382987		0.0685725	-0.292615	0.213691	0.243242
	0.242169	-0.152534	0.652204	0.389064		0.0658313	-0.293678	0.211547	0.242942
	0.236229	-0.143968	0.647976	0.394776		0.0626614	-0.295254	0.209203	0.243009
	0.231422	-0.135643	0.641471	0.400099		0.0593267	-0.2973	0.206776	0.243434
	0.227795	-0.127776	0.632684	0.404921		0.0560472	-0.29962	0.204406	0.244204
	0.225658	-0.120653	0.621656	0.409139		0.052954	-0.302025	0.202149	0.245297
	0.22531	-0.114461	0.608463	0.412752		0.0501706	-0.304249	0.200075	0.24667
	0.226993	-0.109249	0.593272	0.415753		0.0476769	-0.30608	0.198265	0.248345
	0.23098	-0.105142	0.576108	0.418148		0.0454756	-0.307454	0.196654	0.250248
	0.237257	-0.102378	0.55711	0.420045		0.0434932	-0.308138	0.195258	0.252319
	0.245792	-0.101187	0.536364	0.421719		0.0417853	-0.308031	0.194025	0.25446
	0.255969	-0.101675	0.513897	0.42327		0.0403493	-0.30707	0.192957	0.256569
	0.267294	-0.104249	0.489864	0.424925		0.0392048	-0.305225	0.19198	0.258489
	0.278995	-0.109023	0.464534	0.426643		0.0383599	-0.302584	0.19107	0.260107
	0.290519	-0.116295	0.438428	0.42832		0.0377329	-0.299159	0.190166	0.261296
	0.301642	-0.126266	0.411898	0.429808		0.0372509	-0.295191	0.189181	0.261946
	0.312041	-0.139135	0.385465	0.430774		0.0368546	-0.290849	0.188135	0.262054
	0.321567	-0.15515	0.359491	0.430997		0.0364842	-0.286434	0.187024	0.261637
	0.330164	-0.17446	0.334362	0.430352		0.0361838	-0.282121	0.185852	0.260694
	0.337506	-0.197138	0.310426	0.428798		0.0359308	-0.278007	0.184674	0.259319
	0.343236	-0.222988	0.287902	0.426288		0.0357751	-0.2743	0.183458	0.257579
	0.346853	-0.251611	0.267018	0.423012		0.0357089	-0.271015	0.182162	0.255553
	0.3483	-0.282586	0.248039	0.419127		0.0357774	-0.268277	0.180698	0.253324
	0.347241	-0.315243	0.231103	0.414744		0.0359301	-0.266217	0.179042	0.250968
	0.34356	-0.349186	0.216246	0.410007		0.0360817	-0.26495	0.177086	0.248556
	0.33718	-0.38385	0.203489	0.404958		0.0362229	-0.264611	0.174853	0.246154
	0.32823	-0.418778	0.19284	0.399575		0.0362807	-0.265203	0.172398	0.24381
	0.316911	-0.453547	0.184131	0.393854		0.0363245	-0.266793	0.169803	0.241566
	0.303691	-0.48756	0.177348	0.387744		0.0362961	-0.269293	0.167143	0.239422
	0.288921	-0.520231	0.172339	0.38125		0.0362197	-0.272642	0.164502	0.237381
	0.273008	-0.551003	0.168975	0.374405		0.0362172	-0.276711	0.161898	0.235416
	0.256227	-0.579321	0.167136	0.367388		0.0363023	-0.281401	0.159336	0.233513
	0.238857	-0.604817	0.166681	0.360316		0.0365068	-0.286714	0.156833	0.231644
	0.221074	-0.627079	0.167367	0.353517		0.0368942	-0.292469	0.154455	0.229803
	0.203358	-0.645863	0.168933	0.347184		0.0375245	-0.298581	0.152237	0.228006
	0.186359	-0.660916	0.1712	0.3415		0.0384542	-0.304818	0.150343	0.226263
	0.17073	-0.672169	0.173908	0.33656		0.0397069	-0.311004	0.148905	0.224589
	0.157246	-0.679449	0.176843	0.332591		0.0414027	-0.316908	0.148052	0.222992
	0.146571	-0.682831	0.179823	0.329638		0.0435375	-0.322517	0.147846	0.221445
	0.139067	-0.682524	0.182581	0.327781		0.0462187	-0.327649	0.148288	0.219977
	0.135129	-0.678693	0.184842	0.326987		0.0494028	-0.332226	0.149381	0.218532
	0.134934	-0.671593	0.186329	0.327258		0.053042	-0.336117	0.151034	0.217118
	0.138553	-0.661804	0.186801	0.328493		0.0571361	-0.339105	0.153186	0.215765
	0.145935	-0.649688	0.186014	0.330558		0.0616142	-0.341019	0.155776	0.214515
	0.157012	-0.635714	0.183902	0.333404		0.0664065	-0.341823	0.158743	0.213441
	0.171523	-0.620379	0.180503	0.336955		0.0714279	-0.341431	0.162098	0.212632
	0.189091	-0.604109	0.17596	0.34113		0.076692	-0.340027	0.165801	0.212206
	0.209168	-0.587416	0.170492	0.345832		0.0822172	-0.337694	0.169909	0.212231
	0.231092	-0.570584	0.164397	0.350738		0.0879545	-0.334555	0.174483	0.212774
	0.254262	-0.553768	0.157894	0.355676		0.0939327	-0.330545	0.179557	0.213851
	0.27797	-0.536994	0.151217	0.360252		0.100087	-0.325758	0.185122	0.21548
	0.301597	-0.520456	0.144558	0.364277		0.106271	-0.32	0.191126	0.217686
	0.32439	-0.504028	0.138148	0.367455		0.112296	-0.313218	0.197487	0.220424
	0.345639	-0.487645	0.132337	0.36955		0.117926	-0.305388	0.204038	0.223656
	0.364646	-0.471356	0.127432	0.370412		0.12294	-0.296615	0.210633	0.227294
	0.380767	-0.455186	0.123891	0.369847		0.127234	-0.287071	0.217153	0.231236
	0.393674	-0.439125	0.122109	0.367815		0.130789	-0.27695	0.223517	0.235376
	0.403072	-0.423233	0.122398	0.364324		0.133625	-0.266385	0.2297	0.239611
	0.409085	-0.407594	0.125025	0.359502		0.135827	-0.255485	0.235657	0.24393
	0.411871	-0.392304	0.129836	0.353627		0.137448	-0.244317	0.241348	0.248285
	0.411768	-0.377474	0.136631	0.346881		0.138418	-0.23296	0.246736	0.252695
	0.40933	-0.363412	0.14507	0.339642		0.138739	-0.22138	0.251722	0.257118
	0.404809	-0.350183	0.154834	0.332225		0.138373	-0.209696	0.256174	0.261462
	0.398639	-0.337961	0.165511	0.325062		0.137302	-0.197978	0.259959	0.265632
	0.391097	-0.326742	0.176782	0.318664		0.135579	-0.186426	0.262954	0.269523
	0.382299	-0.316556	0.188575	0.313351		0.133303	-0.174966	0.265096	0.273084
	0.372466	-0.307405	0.200664	0.309522		0.130562	-0.163785	0.266324	0.276251
	0.361698	-0.299375	0.213	0.307331		0.127462	-0.152933	0.266642	0.279048
	0.350195	-0.292632	0.225134	0.306869		0.124075	-0.142525	0.266089	0.281525
	0.338203	-0.287147	0.236661	0.308144		0.120537	-0.132707	0.264757	0.283727
	0.32601	-0.283304	0.247226	0.311017		0.116934	-0.123596	0.262752	0.285704
	0.313961	-0.281174	0.256333	0.315537		0.113408	-0.115305	0.260175	0.287444
	0.302258	-0.280773	0.263604	0.321498		0.110105	-0.107824	0.257143	0.288974
	0.291548	-0.281994	0.26894	0.328902		0.107267	-0.100976	0.253723	0.290308
	0.282176	-0.284679	0.272423	0.337527		0.105081	-0.0944974	0.250053	0.291459
	0.274164	-0.28859	0.274254	0.347194		0.103695	-0.0880918	0.2462	0.292481
	0.267772	-0.29357	0.274487	0.357847		0.103197	-0.0815748	0.242253	0.293412
	0.262995	-0.299414	0.273266	0.369278		0.103608	-0.0747418	0.238357	0.294315
	0.259864	-0.305976	0.27048	0.381293		0.104944	-0.0676538	0.234626	0.295219
	0.258569	-0.313107	0.265988	0.393598		0.107115	-0.0603983	0.231212	0.296134
	0.259302	-0.320539	0.259732	0.405857		0.11	-0.0530799	0.228258	0.297071
	0.262537	-0.327861	0.251701	0.41776		0.113515	-0.0458141	0.225904	0.297999
	0.268535	-0.334792	0.241985	0.428859		0.117645	-0.0385596	0.22425	0.298915
	0.277263	-0.341016	0.230844	0.438881		0.12224	-0.0313178	0.223357	0.299814
	0.288275	-0.346409	0.218512	0.447452		0.127146	-0.0240982	0.223277	0.300712
	0.300967	-0.35095	0.205119	0.454429		0.132264	-0.0170429	0.223941	0.301611
	0.314958	-0.354677	0.190744	0.459598		0.137556	-0.0102255	0.225377	0.302496
	0.329523	-0.357608	0.175489	0.462932		0.14296	-0.00385907	0.227568	0.303369
	0.344164	-0.359628	0.159263	0.46452		0.148426	0.00193067	0.230549	0.304225
	0.3585	-0.360426	0.142182	0.464539		0.153948	0.00687161	0.23434	0.305049
	0.372087	-0.35973	0.124472	0.463193		0.159638	0.0107785	0.238916	0.305897
	0.384755	-0.35747	0.106083	0.460756		0.165562	0.0134601	0.244244	0.306744
	0.396144	-0.353582	0.0873453	0.457461		0.171792	0.0147593	0.250182	0.307622
	0.406167	-0.34836	0.0685454	0.453455		0.178311	0.0145266	0.256588	0.308525
	0.414747	-0.342595	0.0498258	0.448812		0.185175	0.0126989	0.263302	0.30945
	0.421919	-0.336828	0.0314855	0.44381		0.192458	0.00928517	0.270108	0.310363
	0.427596	-0.331491	0.0139351	0.438793		0.200047	0.0044831	0.276853	0.311257
	0.431711	-0.32699	-0.00254343	0.434171		0.207836	-0.00162693	0.283295	0.312134
	0.434181	-0.323677	-0.0176412	0.430507		0.215662	-0.00885599	0.289294	0.313034
	0.435136	-0.321826	-0.0310777	0.428404		0.223418	-0.0170638	0.294733	0.314016
	0.43469	-0.321869	-0.0426426	0.42842		0.230953	-0.0260399	0.299549	0.315137
	0.432951	-0.323984	-0.0519939	0.430934		0.23821	-0.0358154	0.303735	0.316417
	0.430177	-0.328617	-0.0588341	0.43619		0.245088	-0.0461995	0.307336	0.317948
	0.426694	-0.336022	-0.0629988	0.444342		0.251479	-0.0569818	0.310445	0.319738
	0.422761	-0.346281	-0.0641531	0.455426		0.257216	-0.0678854	0.313083	0.321836
	0.418587	-0.359009	-0.062068	0.469369		0.262071	-0.0786109	0.315254	0.324223
	0.414125	-0.374116	-0.056674	0.485854		0.265637	-0.088798	0.31693	0.326895
	0.409665	-0.39124	-0.0478938	0.504567		0.267654	-0.0981649	0.318059	0.329819
	0.405062	-0.409891	-0.0357384	0.525104		0.267806	-0.106404	0.318687	0.332956
	0.400282	-0.429766	-0.0202546	0.546749		0.266006	-0.113298	0.318835	0.336261
	0.395019	-0.450308	-0.00172931	0.56897		0.262224	-0.118769	0.318538	0.339678
	0.389096	-0.470866	0.0195291	0.591199		0.256498	-0.122835	0.317875	0.343179
	0.382511	-0.490982	0.0430226	0.612869		0.248867	-0.125506	0.316961	0.346755
	0.375092	-0.51013	0.0683743	0.633396		0.239497	-0.12702	0.315867	0.350313
	0.366765	-0.528056	0.0951178	0.652116		0.228462	-0.127506	0.314642	0.353759
	0.357429	-0.544268	0.122824	0.668523		0.215883	-0.127167	0.3133	0.35694
	0.347064	-0.5585	0.151284	0.682159		0.201902	-0.126006	0.311871	0.359741
	0.33565	-0.570462	0.180294	0.692633		0.186774	-0.124106	0.310385	0.362048
	0.323103	-0.579826	0.209764	0.699692		0.17077	-0.121546	0.308883	0.363814
	0.309296	-0.586375	0.239443	0.703184		0.154242	-0.118427	0.307404	0.365043
	0.294253	-0.589868	0.269049	0.70324		0.13757	-0.114945	0.305995	0.365798
	0.278042	-0.590313	0.298252	0.699685		0.121132	-0.111288	0.304757	0.366183
	0.26071	-0.587841	0.326696	0.692496		0.105301	-0.10775	0.303731	0.366236
	0.242361	-0.582649	0.353837	0.681455		0.090291	-0.10465	0.302955	0.365948
	0.223248	-0.574989	0.379183	0.666681		0.0763204	-0.102332	0.302418	0.365322
	0.20379	-0.56503	0.402198	0.648349		0.0635758	-0.101104	0.302136	0.364319
	0.184172	-0.553161	0.422566	0.626543		0.0522196	-0.10114	0.302064	0.3629
	0.164664	-0.539801	0.439918	0.601628		0.0423151	-0.102464	0.30213	0.361032
	0.14544	-0.525273	0.454005	0.574161		0.0338647	-0.104995	0.302316	0.358721
	0.126619	-0.51024	0.464699	0.54464		0.0268837	-0.108545	0.302559	0.355965
	0.108432	-0.495234	0.471909	0.513751		0.021373	-0.112986	0.302859	0.352798
	0.0908777	-0.480626	0.475495	0.482022		0.0171854	-0.118225	0.30322	0.349243
	0.0741363	-0.466999	0.475464	0.450133		0.0141804	-0.124201	0.303628	0.345376
	0.0586098	-0.454605	0.471719	0.418431		0.0122314	-0.13087	0.304085	0.341281
	0.0445106	-0.443782	0.464353	0.387407		0.0112891	-0.138144	0.304563	0.337054
	0.0320228	-0.434778	0.453482	0.357137		0.0111652	-0.145829	0.305049	0.332786
	0.0211836	-0.428076	0.439409	0.327838		0.0117559	-0.153703	0.305435	0.328572
	0.012152	-0.423984	0.422456	0.299747		0.0129041	-0.161586	0.305695	0.324455
	0.00489808	-0.422785	0.403174	0.272999		0.0145764	-0.16935	0.305785	0.320465
	-0.000530782	-0.424678	0.382059	0.247799		0.0167201	-0.176862	0.30568	0.316583
	-0.00422098	-0.429648	0.359522	0.224505		0.0191618	-0.18415	0.305391	0.31278
	-0.00616386	-0.437383	0.336147	0.20313		0.0217414	-0.191248	0.304916	0.309042
	-0.00637155	-0.447631	0.312361	0.183798		0.0243872	-0.198321	0.304291	0.305306
	-0.00494504	-0.459839	0.288455	0.166433		0.0270137	-0.205588	0.303539	0.301567
	-0.00209443	-0.473587	0.264645	0.151064		0.0296035	-0.213264	0.302688	0.297834
	0.00214939	-0.488514	0.24109	0.137552		0.0320934	-0.221526	0.301775	0.294096
	0.0078722	-0.504448	0.217796	0.125863		0.0346118	-0.230631	0.300888	0.29039
	0.0151672	-0.521094	0.194855	0.116017		0.0372525	-0.240642	0.300129	0.286731
	0.0241403	-0.538238	0.172317	0.10798		0.0401431	-0.251481	0.299536	0.283177
	0.0348708	-0.555443	0.150333	0.101803		0.0432427	-0.263032	0.299181	0.279715
	0.0472872	-0.572416	0.12904	0.0974618		0.046611	-0.275037	0.299094	0.276328
	0.0613485	-0.588736	0.108459	0.0948855		0.0502547	-0.287115	0.299257	0.273035
	0.0767618	-0.604144	0.0886909	0.094172		0.0541532	-0.298905	0.299657	0.269823
	0.0931938	-0.618387	0.0697209	0.0951287		0.0583013	-0.310023	0.300307	0.26673
	0.11021	-0.631355	0.0514673	0.0976435		0.0627371	-0.320134	0.301224	0.263773
	0.127383	-0.643041	0.0339684	0.101409		0.0675251	-0.328972	0.302499	0.261011
	0.144382	-0.653357	0.0172037	0.106154		0.0727856	-0.336375	0.304226	0.258501
	0.16079	-0.662206	0.00120932	0.111608		0.0784739	-0.342151	0.306475	0.256189
	0.176447	-0.66939	-0.0138807	0.117548		0.0845943	-0.346329	0.30926	0.254033
	0.191362	-0.674607	-0.0278456	0.124084		0.0910274	-0.34886	0.312614	0.251956
	0.205666	-0.677861	-0.0403113	0.131274		0.0977348	-0.349558	0.31652	0.249865
	0.219588	-0.679118	-0.0509437	0.139306		0.104588	-0.348334	0.320955	0.24766
	0.23323	-0.678397	-0.0594585	0.148265		0.111602	-0.345138	0.325915	0.245249
	0.246672	-0.675859	-0.065791	0.158138		0.118739	-0.340007	0.331357	0.242563
	0.259996	-0.671693	-0.0698595	0.16893		0.125959	-0.333075	0.337239	0.23955
	0.27322	-0.666454	-0.0717546	0.180469		0.133266	-0.324715	0.343501	0.236189
	0.286313	-0.660587	-0.0718636	0.192542		0.140583	-0.315362	0.349979	0.232472
	0.299353	-0.654378	-0.0702821	0.205001		0.147851	-0.305551	0.356507	0.22843
	0.312542	-0.648435	-0.0671126	0.217849		0.155002	-0.295613	0.362865	0.224162
	0.326035	-0.643179	-0.0623977	0.231196		0.161951	-0.285861	0.368881	0.219723
	0.339783	-0.638952	-0.0560849	0.245064		0.168702	-0.276554	0.374362	0.215158
	0.353769	-0.635913	-0.0480748	0.259658		0.175177	-0.267996	0.379195	0.210515
	0.367908	-0.634297	-0.0382639	0.275144		0.181313	-0.260368	0.383328	0.205832
	0.382087	-0.63446	-0.0265634	0.291688		0.187082	-0.25384	0.386738	0.201185
	0.39621	-0.636594	-0.0130662	0.309123		0.192351	-0.248571	0.389461	0.196638
	0.410185	-0.641165	0.00208496	0.327133		0.197012	-0.244698	0.39147	0.192284
	0.423997	-0.648303	0.0184974	0.345624		0.200928	-0.242359	0.392779	0.188172
	0.437576	-0.658186	0.0359179	0.364305		0.204096	-0.241651	0.393358	0.184375
	0.450779	-0.670882	0.0538568	0.382932		0.206467	-0.242602	0.393158	0.180896
	0.463313	-0.686023	0.0719711	0.401341		0.20807	-0.245286	0.39218	0.177719
	0.474985	-0.703408	0.0899164	0.419334		0.208871	-0.249592	0.390396	0.174829
	0.485565	-0.722752	0.107618	0.436781		0.208981	-0.25539	0.387847	0.172244
	0.494887	-0.743835	0.124997	0.453465		0.208403	-0.262453	0.384599	0.169933
	0.502699	-0.766542	0.142133	0.469219		0.207275	-0.270531	0.380731	0.167916
	0.508999	-0.790649	0.158947	0.483901		0.205609	-0.279257	0.376374	0.166185
	0.513723	-0.816115	0.17536	0.497528		0.203515	-0.288321	0.371625	0.164807
	0.516785	-0.842468	0.191259	0.51005		0.200986	-0.297441	0.366623	0.163804
	0.518124	-0.869576	0.206551	0.521246		0.198072	-0.306238	0.361436	0.163276
	0.51781	-0.897252	0.221093	0.531153		0.194747	-0.314454	0.356174	0.163266
	0.515896	-0.925404	0.234833	0.539611		0.191077	-0.321824	0.350924	0.163849
	0.512668	-0.953819	0.247735	0.546465		0.187191	-0.328144	0.345797	0.165092
	0.508125	-0.982414	0.259905	0.551758		0.183302	-0.333278	0.340895	0.167005
	0.502514	-1.01073	0.271247	0.555473		0.17955	-0.336994	0.336311	0.169583
	0.495911	-1.03837	0.281843	0.557673		0.176233	-0.339173	0.332097	0.172807
	0.488602	-1.0647	0.291783	0.558318		0.173471	-0.339685	0.328288	0.176623
	0.480473	-1.08925	0.301144	0.557377		0.171469	-0.338763	0.324874	0.181026
	0.471577	-1.11178	0.310008	0.554873		0.170346	-0.336542	0.321824	0.185948
	0.461963	-1.13219	0.318374	0.550901		0.170176	-0.33335	0.319111	0.191355
	0.451542	-1.1504	0.326272	0.545553		0.17102	-0.329574	0.316751	0.197165
	0.440142	-1.16647	0.333525	0.539021		0.172941	-0.325609	0.314711	0.203357
	0.427725	-1.18018	0.340014	0.5316		0.175752	-0.321843	0.313017	0.209874
	0.414154	-1.19141	0.345616	0.523552		0.179374	-0.31858	0.311627	0.216659
	0.399395	-1.19978	0.350083	0.514971		0.183717	-0.316094	0.310506	0.223702
	0.383454	-1.20516	0.3534	0.506029		0.188644	-0.314733	0.309576	0.230947
	0.366488	-1.20732	0.355689	0.496882		0.194072	-0.314639	0.308839	0.238374
	0.348631	-1.20651	0.356844	0.487779		0.19996	-0.31607	0.30828	0.24595
	0.330001	-1.20292	0.357117	0.478939		0.20622	-0.318967	0.307902	0.253604
	0.310705	-1.19678	0.356623	0.470489		0.212754	-0.323328	0.307749	0.261343
	0.290867	-1.18857	0.3555	0.462422		0.219461	-0.32892	0.307886	0.269135
	0.270453	-1.17855	0.353615	0.45471		0.226138	-0.335574	0.308309	0.276974
	0.249334	-1.16697	0.351033	0.447236		0.232639	-0.343161	0.309046	0.2849
	0.227344	-1.15414	0.347714	0.439791		0.238908	-0.351526	0.310071	0.292859
	0.204299	-1.14025	0.343725	0.43241		0.244736	-0.360458	0.311355	0.300795
	0.180139	-1.1254	0.339363	0.425186		0.250113	-0.369763	0.312883	0.308641
	0.154866	-1.10975	0.334777	0.418228		0.255059	-0.379252	0.314668	0.316287
	0.128553	-1.09333	0.330246	0.411618		0.259508	-0.388667	0.316697	0.323624
	0.101352	-1.07612	0.326298	0.405408		0.263524	-0.39767	0.319004	0.330511
	0.0734729	-1.05859	0.322877	0.399581		0.267153	-0.405962	0.321529	0.336846
	0.0450359	-1.04097	0.320104	0.393833		0.270516	-0.413355	0.324277	0.342497
	0.0161794	-1.02374	0.31798	0.387933		0.273641	-0.419701	0.327164	0.347336
	-0.0129602	-1.00747	0.316546	0.381597		0.276584	-0.424816	0.330132	0.351273
	-0.0423518	-0.992596	0.315574	0.374623		0.279328	-0.428556	0.333087	0.354164
	-0.0719978	-0.979356	0.31498	0.367039		0.281876	-0.430999	0.335938	0.355955
	-0.10168	-0.967794	0.314749	0.358788		0.284216	-0.432238	0.338628	0.356561
	-0.131153	-0.957761	0.314877	0.349993		0.28637	-0.432502	0.341066	0.355986
	-0.160096	-0.949075	0.315621	0.340789		0.28837	-0.43203	0.343196	0.354267
	-0.188131	-0.941732	0.317018	0.331058		0.290299	-0.431053	0.34496	0.351509
	-0.21472	-0.935854	0.319168	0.320861		0.29215	-0.429839	0.346327	0.347851
	-0.239359	-0.931468	0.322226	0.310178		0.293948	-0.428621	0.34732	0.343427
	-0.261657	-0.929001	0.326084	0.299205		0.295541	-0.427538	0.347905	0.338337
	-0.281303	-0.928729	0.330573	0.288143		0.296891	-0.4268	0.348121	0.332693
	-0.297889	-0.930801	0.335527	0.277249		0.297852	-0.426548	0.348017	0.326539
	-0.311274	-0.935083	0.340747	0.266757		0.298454	-0.42704	0.347617	0.320006
	-0.3211	-0.941352	0.346263	0.25677		0.298671	-0.428533	0.346938	0.313206
	-0.327266	-0.949288	0.351966	0.247287		0.298637	-0.431335	0.346004	0.306312
	-0.329836	-0.958611	0.357933	0.238265		0.298423	-0.435609	0.344881	0.299462
	-0.328861	-0.969084	0.364136	0.229679		0.29824	-0.4416	0.343612	0.292829
	-0.324412	-0.980702	0.370576	0.221686		0.298194	-0.44938	0.342279	0.286429
	-0.316917	-0.993546	0.376993	0.214293		0.298398	-0.458958	0.340946	0.280342
	-0.306591	-1.00765	0.383117	0.207722		0.29892	-0.47025	0.339714	0.274594
	-0.293806	-1.02306	0.388656	0.202215		0.299829	-0.483242	0.338647	0.269218
	-0.278803	-1.03945	0.393274	0.19796		0.301084	-0.497845	0.337753	0.264287
	-0.261924	-1.05656	0.396668	0.195128		0.302663	-0.514197	0.337006	0.259919
	-0.243459	-1.07415	0.398655	0.193988		0.304416	-0.532247	0.336387	0.256199
	-0.223809	-1.09171	0.398987	0.19478		0.306252	-0.551968	0.335873	0.253208
	-0.203171	-1.10884	0.39755	0.197724		0.307955	-0.573099	0.335404	0.250927
	-0.18183	-1.12509	0.394075	0.202789		0.309345	-0.595292	0.334927	0.249282
	-0.160348	-1.1402	0.388356	0.209751		0.310192	-0.618061	0.334414	0.248178
	-0.139041	-1.15377	0.380227	0.218478		0.310324	-0.640837	0.333805	0.247556
	-0.118312	-1.16542	0.369701	0.228522		0.309541	-0.662867	0.333052	0.247283
	-0.0986631	-1.17493	0.356918	0.239474		0.307763	-0.683631	0.332056	0.24733
	-0.0803176	-1.18206	0.342138	0.251068		0.304858	-0.702558	0.330791	0.247676
	-0.0635601	-1.18688	0.32581	0.263236		0.300785	-0.719394	0.329239	0.248279
	-0.0484666	-1.18926	0.308402	0.275981		0.295531	-0.733833	0.327362	0.249112
	-0.0349359	-1.18924	0.290359	0.289056		0.289117	-0.745807	0.325084	0.250153
	-0.0229179	-1.18697	0.272231	0.302326		0.281541	-0.755205	0.322367	0.251371
	-0.0122472	-1.1825	0.254411	0.315511		0.272995	-0.762183	0.319197	0.252773
	-0.0029755	-1.17626	0.237411	0.32839		0.263723	-0.76677	0.31555	0.254379
	0.00487983	-1.16836	0.22172	0.340728		0.253922	-0.769059	0.311432	0.256201
	0.0110747	-1.15937	0.207931	0.352107		0.243917	-0.769248	0.306933	0.258177
	0.0156554	-1.14975	0.196355	0.362459		0.234017	-0.767542	0.302172	0.260261
	0.0185728	-1.14003	0.187343	0.371769		0.224352	-0.764196	0.297257	0.262409
	0.019977	-1.13067	0.18114	0.379827		0.215078	-0.75952	0.292312	0.264579
	0.020211	-1.122	0.177814	0.386623		0.206184	-0.753829	0.287421	0.266734
	0.0195282	-1.1144	0.177565	0.392244		0.197712	-0.747547	0.282681	0.268904
	0.0179454	-1.10818	0.180245	0.396721		0.189695	-0.740989	0.278081	0.271123
	0.0156236	-1.1037	0.185707	0.40007		0.182217	-0.734459	0.273586	0.273488
	0.0123571	-1.10137	0.193919	0.402312		0.175242	-0.728073	0.269146	0.276039
	0.00809568	-1.10138	0.204578	0.403572		0.168771	-0.722016	0.264648	0.278785
	0.00288518	-1.10413	0.217387	0.403898		0.162884	-0.716346	0.260008	0.281733
	-0.00291813	-1.10951	0.231851	0.403532		0.157452	-0.711165	0.255193	0.284892
	-0.0088834	-1.11763	0.247606	0.402609		0.152525	-0.706506	0.250192	0.288194
	-0.0145254	-1.12816	0.264162	0.401203		0.148158	-0.702365	0.245052	0.2916
	-0.0197553	-1.14089	0.280992	0.399519		0.14436	-0.698851	0.239785	0.295077
	-0.0246984	-1.15562	0.297572	0.397574		0.141142	-0.695842	0.234395	0.298553
	-0.0295722	-1.17213	0.313226	0.395408		0.138368	-0.693385	0.228851	0.301947
	-0.0345597	-1.19016	0.327863	0.393302		0.135965	-0.691493	0.223212	0.305201
	-0.0400379	-1.20947	0.341048	0.391202		0.13379	-0.690279	0.217466	0.308237
	-0.0460355	-1.22977	0.352421	0.389213		0.131762	-0.689864	0.211622	0.311071
	-0.0525686	-1.25081	0.361802	0.387336		0.129892	-0.690375	0.205796	0.313752
	-0.0597017	-1.27232	0.368909	0.385551		0.128178	-0.691924	0.200088	0.316297
	-0.0675632	-1.29419	0.373436	0.38382		0.126781	-0.694468	0.194604	0.318757
	-0.0762108	-1.31626	0.375201	0.382258		0.125677	-0.697897	0.189541	0.321157
	-0.0858456	-1.33848	0.373963	0.381017		0.124938	-0.701971	0.185116	0.323424
	-0.0964764	-1.36066	0.369924	0.38028		0.124542	-0.706647	0.181481	0.32545
	-0.107832	-1.38236	0.36309	0.380171		0.124487	-0.711905	0.178792	0.327146
	-0.119682	-1.4032	0.353662	0.380936		0.124774	-0.717634	0.177168	0.328397
	-0.131833	-1.42256	0.341699	0.382496		0.125387	-0.72408	0.176666	0.329202
	-0.143885	-1.43992	0.327416	0.384887		0.126403	-0.731162	0.17729	0.32952
	-0.155669	-1.45509	0.311074	0.387918		0.127838	-0.738904	0.179058	0.329367
	-0.166979	-1.46794	0.292897	0.391251		0.129652	-0.746979	0.18196	0.328769
	-0.177622	-1.47852	0.273288	0.39464		0.13189	-0.755165	0.18604	0.327741
	-0.187479	-1.48706	0.252753	0.39766		0.134445	-0.763204	0.191272	0.326227
	-0.196388	-1.49356	0.231602	0.399871		0.137264	-0.771037	0.197561	0.324223
	-0.204267	-1.49824	0.210365	0.400949		0.140245	-0.778793	0.204725	0.321745
	-0.21102	-1.50112	0.189207	0.400528		0.143319	-0.786608	0.212643	0.318873
	-0.216658	-1.50215	0.168573	0.398539		0.146421	-0.794781	0.221134	0.315744
	-0.220847	-1.50122	0.148624	0.394968		0.149575	-0.803502	0.230003	0.312457
	-0.223592	-1.49847	0.129559	0.38999		0.152761	-0.812744	0.239095	0.309114
	-0.224891	-1.49408	0.111543	0.383886		0.15601	-0.822482	0.2483	0.305874
	-0.224818	-1.48846	0.0946798	0.376778		0.159384	-0.832344	0.257442	0.302753
	-0.223692	-1.48212	0.0790659	0.368832		0.162828	-0.842123	0.266263	0.299806
	-0.221979	-1.4754	0.0647855	0.360112		0.16626	-0.851378	0.274517	0.297115
	-0.220183	-1.46875	0.0518173	0.350611		0.169626	-0.85974	0.281991	0.29477
	-0.218966	-1.46252	0.0401358	0.340409		0.172792	-0.866982	0.288479	0.29286
	-0.218683	-1.4568	0.0296191	0.32939		0.175675	-0.873017	0.293872	0.291517
	-0.219619	-1.45193	0.0201583	0.31777		0.178262	-0.877672	0.298054	0.29082
	-0.221853	-1.44801	0.011444	0.305566		0.180517	-0.880924	0.301072	0.290764
	-0.22534	-1.44555	0.00323351	0.292745		0.182552	-0.882584	0.302936	0.291388
	-0.229577	-1.44503	-0.0047071	0.279527		0.1844	-0.882327	0.303638	0.29267
	-0.23425	-1.44689	-0.0125296	0.265919		0.186041	-0.879779	0.303161	0.294563
	-0.238823	-1.45122	-0.0203658	0.25203		0.187539	-0.874551	0.301531	0.297027
	-0.242943	-1.45836	-0.0282465	0.23796		0.189043	-0.866296	0.298812	0.29998
	-0.246525	-1.46834	-0.0362453	0.223605		0.190527	-0.854923	0.295112	0.303341
	-0.249527	-1.48108	-0.0445171	0.20888		0.192003	-0.840645	0.2905	0.306998
	-0.251801	-1.49662	-0.0529477	0.193722		0.193437	-0.823815	0.285171	0.310771
	-0.253511	-1.51483	-0.0615189	0.178098		0.194629	-0.805009	0.279225	0.314539
	-0.254556	-1.53532	-0.0700252	0.161815		0.195419	-0.784916	0.272778	0.318143
	-0.254843	-1.55826	-0.0782773	0.144931		0.195654	-0.764031	0.265858	0.321505
	-0.25434	-1.58326	-0.0859935	0.127616		0.195131	-0.742852	0.258522	0.32453
	-0.253067	-1.6102	-0.0928154	0.109996		0.193922	-0.721722	0.250757	0.32716
	-0.251198	-1.63881	-0.0984442	0.0924227		0.192059	-0.700931	0.242559	0.329382
	-0.248898	-1.6689	-0.102739	0.0751967		0.189678	-0.680621	0.234027	0.331163
	-0.246289	-1.70002	-0.105598	0.0585885		0.186943	-0.660869	0.225239	0.332423
	-0.243313	-1.73174	-0.106903	0.0430269		0.184097	-0.641806	0.216319	0.333129
	-0.240206	-1.76333	-0.106546	0.0288744		0.18143	-0.623573	0.207479	0.333249
	-0.237092	-1.7941	-0.104772	0.016312		0.179162	-0.606367	0.198793	0.332746
	-0.234041	-1.82331	-0.101492	0.00589147		0.177551	-0.590267	0.19043	0.331535
	-0.231483	-1.85034	-0.0966552	-0.00209709		0.176695	-0.575464	0.182455	0.329561
	-0.229574	-1.87444	-0.0902623	-0.00723193		0.176701	-0.562112	0.174904	0.326765
	-0.228506	-1.895	-0.0824831	-0.0091785		0.177562	-0.550281	0.167802	0.3231
	-0.228391	-1.91139	-0.0734203	-0.00766308		0.179207	-0.539932	0.161213	0.318557
	-0.229101	-1.92305	-0.0633189	-0.00244928		0.181631	-0.530951	0.155162	0.313219
	-0.230655	-1.92956	-0.0523954	0.00670578		0.184737	-0.523159	0.149661	0.307287
	-0.233008	-1.93053	-0.0408835	0.0200259		0.188513	-0.516118	0.144881	0.301047
	-0.236329	-1.92577	-0.0288742	0.0376619		0.192947	-0.509415	0.140923	0.294797
	-0.24062	-1.91534	-0.0163142	0.0595881		0.197936	-0.502604	0.137829	0.288795
	-0.245955	-1.89933	-0.00311193	0.0857678		0.203371	-0.495338	0.135699	0.28327
	-0.252347	-1.87813	0.0107367	0.115767		0.209091	-0.487615	0.134591	0.278396
	-0.259539	-1.85224	0.0250512	0.149225		0.214922	-0.479538	0.134463	0.274294
	-0.267451	-1.82225	0.0396169	0.185584		0.220675	-0.471406	0.135249	0.270992
	-0.275988	-1.789	0.0540567	0.224308		0.226156	-0.463515	0.136856	0.268531
	-0.285002	-1.75333	0.0678995	0.264825		0.23115	-0.456077	0.139212	0.266992
	-0.294721	-1.71609	0.0808952	0.306421		0.23548	-0.449168	0.142251	0.266354
	-0.30511	-1.67794	0.092725	0.348424		0.238972	-0.442702	0.145945	0.266625
	-0.316237	-1.63956	0.103125	0.390033		0.241556	-0.436668	0.150166	0.267783
	-0.327778	-1.60144	0.112017	0.430356		0.243055	-0.431071	0.154783	0.26979
	-0.339603	-1.56379	0.119294	0.468467		0.243413	-0.426158	0.159683	0.272703
	-0.351374	-1.52683	0.124873	0.503464		0.24262	-0.4223	0.164658	0.27642
	-0.362656	-1.49075	0.128604	0.534616		0.240705	-0.419758	0.169489	0.28087
	-0.373105	-1.45551	0.130501	0.561354		0.237748	-0.418879	0.17407	0.285908
	-0.382343	-1.42149	0.130654	0.583181		0.233856	-0.419858	0.178302	0.291312
	-0.389911	-1.38902	0.129059	0.599832		0.229149	-0.422724	0.182104	0.296773
	-0.39537	-1.35835	0.125849	0.611284		0.223853	-0.427407	0.185414	0.301972
	-0.397928	-1.32997	0.12112	0.617596		0.218173	-0.433651	0.18825	0.306652
	-0.397307	-1.30401	0.115041	0.618959		0.212353	-0.441116	0.190577	0.310545
	-0.393189	-1.28054	0.107931	0.615603		0.206532	-0.449572	0.19244	0.313529
	-0.385488	-1.25948	0.0998622	0.607928		0.200938	-0.458773	0.193808	0.315604
	-0.374472	-1.24059	0.0911445	0.596534		0.195606	-0.468619	0.194719	0.316749
	-0.360614	-1.22357	0.0818951	0.581922		0.190734	-0.479049	0.195147	0.317092
	-0.344377	-1.2081	0.0722834	0.564689		0.186368	-0.490102	0.195153	0.316577
	-0.326274	-1.19423	0.0622362	0.545465		0.182531	-0.501498	0.194737	0.315217
	-0.306432	-1.18173	0.0517154	0.524909		0.179213	-0.513011	0.193923	0.312962
	-0.284927	-1.17073	0.040735	0.503558		0.176496	-0.524271	0.192769	0.309754
	-0.261814	-1.1612	0.0293116	0.481931		0.174367	-0.5347	0.191382	0.305598
	-0.237369	-1.15295	0.0175308	0.460596		0.172889	-0.543859	0.189839	0.30063
	-0.211813	-1.1459	0.00566217	0.44004		0.17204	-0.55145	0.188237	0.294984
	-0.1857	-1.14002	-0.00610777	0.420976		0.171693	-0.557268	0.186621	0.288872
	-0.15957	-1.1352	-0.0173976	0.403808		0.171711	-0.561359	0.185054	0.282447
	-0.133601	-1.13149	-0.0279858	0.389004		0.171948	-0.563878	0.183456	0.27589
	-0.108155	-1.12905	-0.0375377	0.376977		0.172053	-0.565146	0.181781	0.269221
	-0.0832029	-1.12798	-0.0458821	0.367958		0.171865	-0.565425	0.179918	0.262503
	-0.0585922	-1.12823	-0.0526418	0.362069		0.171239	-0.565072	0.177751	0.255648
	-0.0343473	-1.12975	-0.0575995	0.359309		0.170176	-0.56435	0.175244	0.248746
	-0.0104643	-1.13214	-0.060497	0.359496		0.168698	-0.563321	0.172392	0.241832
	0.0130257	-1.13521	-0.0613839	0.362382		0.166898	-0.561929	0.169189	0.23498
	0.0359666	-1.13855	-0.0600647	0.367616		0.164845	-0.560081	0.165731	0.228299
	0.0581965	-1.14206	-0.056658	0.374594		0.162651	-0.557799	0.162105	0.221995
	0.0798992	-1.14548	-0.0511715	0.382878		0.160495	-0.554979	0.158462	0.216159
	0.101108	-1.14885	-0.0436524	0.39212		0.158452	-0.551625	0.154872	0.210955
	0.121757	-1.15228	-0.0339453	0.402025		0.156676	-0.547825	0.151378	0.206466
	0.141973	-1.15596	-0.0220819	0.412238		0.155333	-0.543717	0.148069	0.202814
	0.161614	-1.16023	-0.00800361	0.422331		0.154471	-0.539504	0.144915	0.200008
	0.180683	-1.16522	0.00815847	0.431978		0.154119	-0.535363	0.141973	0.198061
	0.199128	-1.17104	0.0261037	0.44072		0.154218	-0.531483	0.139178	0.196833
	0.216763	-1.17768	0.0454821	0.448176		0.154611	-0.528177	0.136615	0.196254
	0.233382	-1.18459	0.0658895	0.453968		0.155163	-0.525731	0.134325	0.196266
	0.248839	-1.19146	0.0868429	0.45804		0.155846	-0.524244	0.13224	0.196836
	0.262815	-1.19796	0.108001	0.460525		0.156626	-0.52362	0.130318	0.197906
	0.274624	-1.2039	0.128996	0.461385		0.157595	-0.523804	0.128448	0.199506
	0.283909	-1.20942	0.149582	0.460697		0.158948	-0.524619	0.126615	0.201589
	0.290398	-1.21491	0.169462	0.458267		0.160793	-0.525759	0.124827	0.204142
	0.293692	-1.22078	0.188568	0.454147		0.163246	-0.52706	0.12302	0.207074
	0.293865	-1.22735	0.206689	0.4484		0.166306	-0.528419	0.121278	0.210338
	0.290832	-1.23516	0.223793	0.441064		0.169954	-0.529771	0.119638	0.213862
	0.284755	-1.24434	0.23989	0.432545		0.173966	-0.531172	0.118124	0.21758
	0.275678	-1.25529	0.254828	0.423255		0.178317	-0.532541	0.116712	0.221395
	0.263706	-1.26853	0.268688	0.413596		0.182838	-0.533722	0.115405	0.225128
	0.248766	-1.28436	0.281494	0.403776		0.187438	-0.534556	0.114242	0.22872
	0.230927	-1.30305	0.293201	0.393907		0.192099	-0.534904	0.113236	0.232027
	0.210252	-1.32485	0.303895	0.384053		0.196815	-0.534477	0.112323	0.234988
	0.186879	-1.34961	0.313622	0.374309		0.201665	-0.533032	0.111467	0.237627
	0.161127	-1.37689	0.322629	0.364733		0.206748	-0.530611	0.110592	0.239956
	0.133526	-1.40639	0.331023	0.355396		0.21207	-0.52725	0.109698	0.241948
	0.104569	-1.43768	0.339067	0.346606		0.217619	-0.523143	0.108722	0.243527
	0.075262	-1.4703	0.346954	0.338496		0.223293	-0.518525	0.107602	0.244622
	0.0464088	-1.50393	0.354811	0.331176		0.22906	-0.513508	0.10637	0.245086
	0.0187344	-1.53824	0.362808	0.32472		0.234831	-0.508452	0.105042	0.244833
	-0.0070882	-1.57275	0.370741	0.319283		0.240647	-0.503459	0.103677	0.243822
	-0.0304962	-1.60664	0.378492	0.315119		0.246382	-0.498698	0.102374	0.24203
	-0.0513143	-1.63942	0.385999	0.312363		0.252057	-0.494305	0.101175	0.239666
	-0.0694709	-1.67025	0.393085	0.311263		0.257637	-0.490515	0.100204	0.236885
	-0.0851518	-1.69857	0.399604	0.311892		0.26304	-0.487394	0.0994668	0.233866
	-0.0983508	-1.72381	0.405366	0.314359		0.268217	-0.48493	0.0989756	0.230788
	-0.109216	-1.74537	0.410294	0.318587		0.273066	-0.483236	0.0987734	0.227769
	-0.117649	-1.76274	0.414199	0.324276		0.277539	-0.482367	0.098941	0.224835
	-0.123794	-1.77559	0.416742	0.331344		0.281658	-0.482353	0.0996174	0.222012
	-0.127497	-1.78334	0.417777	0.339455		0.285437	-0.483301	0.100966	0.219419
	-0.128766	-1.78544	0.417131	0.348241		0.288768	-0.485059	0.103113	0.217134
	-0.127965	-1.78195	0.414821	0.357276		0.291552	-0.487509	0.106172	0.215252
	-0.125281	-1.77294	0.410868	0.366017		0.293815	-0.490345	0.110181	0.213937
	-0.120992	-1.75871	0.405383	0.374048		0.295452	-0.493286	0.115103	0.213274
	-0.115208	-1.73997	0.398426	0.380812		0.296424	-0.496122	0.120802	0.213339
	-0.107878	-1.71729	0.390244	0.38595		0.296731	-0.498753	0.127045	0.214133
	-0.0990247	-1.6915	0.380984	0.389347		0.296364	-0.501163	0.133612	0.215634
	-0.0884907	-1.66332	0.370931	0.390788		0.295334	-0.50331	0.140212	0.217843
	-0.0764752	-1.63338	0.360292	0.390113		0.293597	-0.505078	0.14657	0.220751
	-0.0631267	-1.60213	0.349267	0.387163		0.291063	-0.506318	0.152519	0.224241
	-0.049013	-1.57036	0.337979	0.381733		0.287693	-0.506903	0.157965	0.228208
	-0.0346485	-1.53836	0.326526	0.373593		0.28348	-0.506885	0.162928	0.232527
	-0.020227	-1.50658	0.314884	0.3625		0.278479	-0.506314	0.167408	0.237094
	-0.00617334	-1.47555	0.303091	0.348578		0.272757	-0.505377	0.171271	0.241742
	0.00737514	-1.44538	0.291193	0.331945		0.266492	-0.504213	0.174459	0.24644
	0.0201631	-1.41673	0.279367	0.312929		0.259849	-0.502836	0.176777	0.251254
	0.0319173	-1.39026	0.267752	0.29211		0.252953	-0.501188	0.17815	0.25626
	0.0424076	-1.36651	0.256494	0.270032		0.245889	-0.499023	0.178402	0.261523
	0.0513221	-1.34613	0.245483	0.247438		0.238661	-0.496179	0.177606	0.267049
	0.0582181	-1.32927	0.23472	0.225103		0.23119	-0.492759	0.175959	0.272742
	0.0628465	-1.31587	0.224061	0.203719		0.2234	-0.488822	0.173623	0.278512
	0.0651654	-1.30548	0.213177	0.184098		0.215138	-0.484479	0.170844	0.284157
	0.0651868	-1.29785	0.201858	0.166796		0.206374	-0.480035	0.167736	0.289524
	0.0627618	-1.29248	0.189959	0.15239		0.197167	-0.47579	0.164387	0.294463
	0.0580711	-1.28932	0.177213	0.14114		0.187721	-0.471826	0.160889	0.298907
	0.0511294	-1.28851	0.163483	0.133314		0.178247	-0.468169	0.157244	0.30278
	0.0420337	-1.28976	0.148809	0.128894		0.168912	-0.464771	0.153512	0.306035
	0.0308617	-1.29316	0.13324	0.127776		0.159953	-0.461463	0.149789	0.308641
	0.0177335	-1.29817	0.116882	0.129886		0.151444	-0.458195	0.146277	0.310579
	0.00308218	-1.30419	0.0999083	0.135234		0.143446	-0.454918	0.14306	0.311826
	-0.0123308	-1.31074	0.0823889	0.143624		0.135967	-0.45163	0.140249	0.312323
	-0.0280624	-1.3173	0.0646291	0.154958		0.129058	-0.448653	0.137937	0.312038
	-0.0435567	-1.32365	0.0466514	0.168938		0.122758	-0.446242	0.136183	0.311016
	-0.0585787	-1.32969	0.0285251	0.185205		0.117062	-0.444576	0.135053	0.309211
	-0.0730836	-1.33534	0.0103438	0.203226		0.111872	-0.443693	0.134552	0.306662
	-0.0873927	-1.34042	-0.007522	0.222318		0.107078	-0.44365	0.134703	0.303489
	-0.101792	-1.34471	-0.0248462	0.241721		0.102591	-0.444275	0.135525	0.299743
	-0.116769	-1.34833	-0.0414213	0.260985		0.0983302	-0.445406	0.137046	0.295512
	-0.132522	-1.35104	-0.056879	0.279713		0.0941349	-0.446903	0.139288	0.290954
	-0.149054	-1.35314	-0.0708697	0.297602		0.0899153	-0.4485	0.142229	0.2861
	-0.16639	-1.35471	-0.0830868	0.314292		0.0855224	-0.450164	0.145844	0.281095
	-0.184469	-1.35618	-0.0932126	0.329555		0.0808906	-0.451792	0.150146	0.276081
	-0.202898	-1.3577	-0.101162	0.34304		0.0759067	-0.453262	0.155119	0.271157
	-0.221529	-1.35932	-0.106591	0.354349		0.0704655	-0.454689	0.160726	0.266452
	-0.240203	-1.36098	-0.109328	0.363126		0.0644894	-0.456242	0.166959	0.262095
	-0.258959	-1.36291	-0.109162	0.369021		0.0579887	-0.45814	0.173708	0.258191
	-0.277633	-1.36505	-0.106117	0.371971		0.051068	-0.460593	0.180773	0.254842
	-0.296265	-1.36762	-0.100091	0.372019		0.0438418	-0.463872	0.187926	0.252206
	-0.314449	-1.37051	-0.091084	0.369132		0.0363981	-0.468097	0.194915	0.250361
	-0.331913	-1.37384	-0.0792751	0.363503		0.0288947	-0.47325	0.201429	0.249319
	-0.34805	-1.37748	-0.0648019	0.355584		0.0214962	-0.479331	0.20731	0.24914
	-0.362122	-1.38119	-0.0477722	0.345627		0.0144254	-0.486168	0.212422	0.249819
	-0.373564	-1.38468	-0.02835	0.333966		0.00775575	-0.49367	0.21664	0.251238
	-0.382009	-1.38784	-0.00651452	0.320984		0.00164915	-0.501735	0.219947	0.253244
	-0.387245	-1.39078	0.0175997	0.307083		-0.0037545	-0.510156	0.222302	0.255685
	-0.389227	-1.3937	0.0438324	0.292523		-0.00841643	-0.518835	0.223705	0.258438
	-0.387939	-1.39687	0.0720174	0.277526		-0.0122342	-0.527766	0.224155	0.261367
	-0.383513	-1.40068	0.101777	0.262442		-0.0152105	-0.536728	0.223665	0.264406
	-0.375959	-1.40524	0.132666	0.247783		-0.0172823	-0.545606	0.222285	0.267571
	-0.365274	-1.41098	0.164304	0.234174		-0.0185482	-0.55415	0.219998	0.270933
	-0.351484	-1.41807	0.196252	0.22215		-0.0190959	-0.562176	0.216832	0.274533
	-0.334754	-1.42679	0.228078	0.212223		-0.0190455	-0.56932	0.212858	0.278291
	-0.315395	-1.43711	0.25946	0.204955		-0.0185931	-0.575336	0.208321	0.282032
	-0.293646	-1.44928	0.290028	0.200564		-0.0178495	-0.580079	0.203585	0.28565
	-0.270015	-1.46318	0.319501	0.199333		-0.0169156	-0.583559	0.199018	0.288907
	-0.244824	-1.47831	0.34752	0.201197		-0.01576	-0.58606	0.195056	0.291584
	-0.218324	-1.49437	0.373928	0.206037		-0.0142893	-0.587933	0.191981	0.293667
	-0.190687	-1.51099	0.398532	0.213868		-0.0124255	-0.589693	0.190065	0.295182
	-0.162011	-1.52795	0.421511	0.224449		-0.0101551	-0.591779	0.189382	0.296213
	-0.132296	-1.54528	0.442864	0.237306		-0.00743385	-0.59437	0.189896	0.296888
	-0.101719	-1.56266	0.462724	0.252013		-0.00425195	-0.59769	0.191594	0.297256
	-0.0704201	-1.57981	0.481262	0.26811		-0.00070417	-0.60165	0.194385	0.297364
	-0.0387246	-1.59626	0.498453	0.285244		0.00318951	-0.605974	0.198286	0.297251
	-0.00681089	-1.61159	0.514216	0.303112		0.00735753	-0.610335	0.203238	0.296915
	0.0250979	-1.62499	0.528582	0.321454		0.011846	-0.614487	0.20915	0.296203
	0.0567731	-1.63637	0.541513	0.339946		0.016661	-0.618262	0.21593	0.295092
	0.0879596	-1.64611	0.553145	0.358549		0.0218568	-0.62162	0.223443	0.293518
	0.11807	-1.65431	0.563626	0.376918		0.027452	-0.62459	0.231533	0.291448
	0.146601	-1.66154	0.573294	0.394588		0.0334255	-0.627222	0.239976	0.288847
	0.172839	-1.66828	0.582387	0.411163		0.0397064	-0.629634	0.248547	0.285837
	0.195905	-1.67476	0.59121	0.42632		0.046186	-0.631823	0.256974	0.28256
	0.215158	-1.6813	0.599803	0.439664		0.0527578	-0.633713	0.265006	0.279209
	0.23008	-1.68817	0.608308	0.451044		0.0593793	-0.635308	0.272415	0.275877
	0.240385	-1.69538	0.616708	0.460247		0.0659934	-0.636647	0.27891	0.272669
	0.245705	-1.70328	0.625037	0.467263		0.0726492	-0.63787	0.284335	0.269634
	0.245957	-1.71222	0.633207	0.472255		0.0792129	-0.639111	0.288503	0.266775
	0.240983	-1.72214	0.641215	0.475291		0.0856162	-0.640579	0.291279	0.264071
	0.230839	-1.73273	0.649117	0.476361		0.0916434	-0.64236	0.292598	0.261444
	0.215763	-1.74403	0.656962	0.475427		0.0970719	-0.644551	0.2924	0.258813
	0.195998	-1.75539	0.664721	0.472333		0.101726	-0.647251	0.290677	0.256263
	0.17201	-1.76645	0.672469	0.467025		0.105588	-0.650433	0.287511	0.25371
	0.144391	-1.77671	0.680087	0.459333		0.108662	-0.654119	0.282988	0.251178
	0.113778	-1.78567	0.687454	0.449348		0.110964	-0.658228	0.277289	0.248707
	0.0809241	-1.79315	0.694254	0.437274		0.112549	-0.662545	0.270534	0.246345
	0.0465807	-1.79898	0.700224	0.423689		0.113397	-0.666857	0.262912	0.244159
	0.0116222	-1.80291	0.705089	0.40916		0.113423	-0.670801	0.254652	0.242188
	-0.0232618	-1.80509	0.708816	0.394113		0.112586	-0.674037	0.245991	0.240412
	-0.0570571	-1.80538	0.71132	0.379024		0.110801	-0.676346	0.237152	0.238776
	-0.0891014	-1.8036	0.712721	0.364284		0.108083	-0.677717	0.228315	0.237265
	-0.118521	-1.79948	0.713118	0.350216		0.104516	-0.678396	0.219707	0.235796
	-0.144696	-1.79297	0.712613	0.336999		0.100127	-0.678721	0.211409	0.2343
	-0.166896	-1.78378	0.711176	0.324772		0.0948735	-0.679195	0.203513	0.232757
	-0.18435	-1.77192	0.708847	0.313814		0.0888504	-0.680162	0.196084	0.231244
	-0.196439	-1.75733	0.705631	0.304143		0.0822116	-0.6818	0.189104	0.229843
	-0.202503	-1.73981	0.701629	0.295882		0.0750313	-0.684319	0.182746	0.228572
	-0.201988	-1.71956	0.696931	0.289062		0.0675347	-0.687645	0.17706	0.227364
	-0.194581	-1.69659	0.691638	0.283726		0.0598171	-0.691709	0.172078	0.226151
	-0.180127	-1.67092	0.686047	0.279938		0.052016	-0.69666	0.16789	0.224795
	-0.158657	-1.64323	0.680396	0.277508		0.0441885	-0.70254	0.164506	0.22309
	-0.130656	-1.61395	0.674801	0.276247		0.0365145	-0.709399	0.161932	0.220997
	-0.0966891	-1.58377	0.669327	0.275845		0.0290654	-0.717152	0.160176	0.218585
	-0.0575808	-1.55334	0.664011	0.275959		0.0220432	-0.725656	0.159284	0.215997
	-0.0143749	-1.52344	0.658727	0.276381		0.0156755	-0.734536	0.159226	0.213446
	0.031867	-1.49458	0.653364	0.276878		0.0100902	-0.743399	0.160067	0.210996
	0.0801803	-1.46748	0.647686	0.277465		0.00541097	-0.751866	0.161864	0.208789
	0.129401	-1.44279	0.641728	0.278184		0.00169785	-0.759507	0.164596	0.206896
	0.17843	-1.42104	0.635529	0.279145		-0.00106635	-0.766089	0.168377	0.205213
	0.226107	-1.40286	0.629267	0.280317		-0.00288333	-0.771416	0.1732	0.203714
	0.271184	-1.38878	0.623029	0.28184		-0.0038325	-0.77531	0.179001	0.20241
	0.312341	-1.37897	0.617059	0.283801		-0.0039967	-0.777748	0.185642	0.201338
	0.348573	-1.37391	0.611385	0.286246		-0.00359572	-0.778857	0.192921	0.200571
	0.378893	-1.37374	0.606136	0.289048		-0.00273697	-0.778842	0.200524	0.200129
	0.402711	-1.3786	0.601272	0.292162		-0.00171867	-0.77797	0.20811	0.200067
	0.419662	-1.38835	0.596843	0.295428		-0.000672701	-0.776615	0.215438	0.200448
	0.429587	-1.4032	0.592902	0.298936		0.000200779	-0.775057	0.222227	0.201348
	0.43252	-1.42272	0.589709	0.302748		0.000846133	-0.773605	0.228278	0.202774
	0.428548	-1.44623	0.587422	0.306958		0.00120883	-0.772351	0.233375	0.204688
	0.417915	-1.47315	0.586425	0.311696		0.00134837	-0.771358	0.237295	0.20701
	0.400895	-1.50264	0.586906	0.317093		0.00139648	-0.770596	0.239947	0.209627
	0.377761	-1.53394	0.588943	0.322957		0.00152797	-0.770009	0.24129	0.212273
	0.349067	-1.5664	0.592608	0.329196		0.00190568	-0.769531	0.241407	0.214751
	0.315443	-1.59928	0.598087	0.335515		0.002578	-0.769024	0.240395	0.216884
	0.277747	-1.63194	0.605311	0.341612		0.00357004	-0.768391	0.238449	0.21863
	0.236901	-1.66404	0.614286	0.347232		0.00489107	-0.767682	0.235761	0.219988
	0.193808	-1.69527	0.625004	0.352131		0.00641084	-0.766828	0.232476	0.221036
	0.149329	-1.72507	0.637322	0.356137		0.00822106	-0.765848	0.228777	0.221877
	0.104248	-1.75346	0.650912	0.35923		0.0103296	-0.764774	0.224856	0.222539
	0.059091	-1.78053	0.665318	0.361618		0.0129063	-0.763791	0.220906	0.2231
	0.0142666	-1.80605	0.679947	0.3637		0.0160867	-0.762822	0.217162	0.223584
	-0.0297018	-1.8303	0.694441	0.365994		0.0199465	-0.7618	0.213878	0.223942
	-0.0721744	-1.85343	0.708538	0.368869		0.0244801	-0.760604	0.211225	0.224263
	-0.112547	-1.87539	0.721986	0.372571		0.0295931	-0.759088	0.209331	0.224568
	-0.15015	-1.8961	0.734627	0.377138		0.03525	-0.757131	0.208285	0.224852
	-0.184391	-1.91507	0.746404	0.382563		0.0412416	-0.754682	0.208149	0.225111
	-0.214709	-1.93181	0.757199	0.388423		0.0474565	-0.75165	0.208874	0.225314
	-0.240679	-1.94576	0.766586	0.394601		0.0537357	-0.748229	0.210395	0.225426
	-0.261997	-1.95645	0.774251	0.401031		0.0598852	-0.74467	0.212627	0.225408
	-0.278736	-1.96357	0.779933	0.407705		0.0658153	-0.741154	0.215408	0.225279
	-0.290886	-1.96717	0.783319	0.414621		0.0713569	-0.737856	0.218691	0.225062
	-0.2988	-1.96751	0.784385	0.421773		0.0764429	-0.734936	0.222409	0.224845
	-0.302833	-1.9646	0.783097	0.429077		0.0810678	-0.732334	0.226527	0.224602
	-0.303444	-1.95873	0.779562	0.436678		0.0852994	-0.729928	0.231017	0.224348
	-0.301219	-1.95029	0.773988	0.444505		0.0892436	-0.727563	0.235821	0.223985
	-0.296448	-1.93939	0.766541	0.452632		0.0929009	-0.725142	0.240841	0.223441
	-0.289645	-1.92658	0.757456	0.461124		0.0964256	-0.722555	0.245845	0.222659
	-0.281182	-1.91197	0.746957	0.470097		0.0999287	-0.719858	0.250779	0.221649
	-0.271493	-1.89576	0.735347	0.47939		0.103605	-0.717245	0.255506	0.220477
	-0.26112	-1.87855	0.72275	0.488677		0.107586	-0.714783	0.259966	0.219247
	-0.250674	-1.86012	0.709331	0.497772		0.111968	-0.712714	0.264136	0.218026
	-0.240699	-1.84063	0.695406	0.50646		0.11685	-0.711143	0.267911	0.216765
	-0.231766	-1.82012	0.681107	0.514626		0.122179	-0.710143	0.271218	0.215341
	-0.224295	-1.79879	0.666629	0.522232		0.127852	-0.709801	0.273915	0.213651
	-0.21849	-1.77674	0.652358	0.529003		0.133748	-0.710169	0.275954	0.211562
	-0.214503	-1.75422	0.638541	0.534997		0.139747	-0.711248	0.277225	0.209065
	-0.212371	-1.7316	0.625552	0.539963		0.145882	-0.712891	0.277719	0.20619
	-0.212067	-1.70908	0.613461	0.543621		0.152071	-0.715001	0.277613	0.202988
	-0.21357	-1.68699	0.602494	0.545757		0.158292	-0.717457	0.276951	0.199613
	-0.216948	-1.66534	0.592732	0.546447		0.164514	-0.720085	0.275922	0.196146
	-0.222046	-1.64371	0.584149	0.545933		0.170617	-0.722962	0.274719	0.192625
	-0.228467	-1.62227	0.576615	0.544606		0.176446	-0.726029	0.273545	0.189016
	-0.235897	-1.60092	0.570155	0.542954		0.181869	-0.729318	0.272564	0.185306
	-0.243803	-1.57998	0.564694	0.541569		0.186663	-0.732851	0.271895	0.181526
	-0.251627	-1.55976	0.560284	0.540967		0.190771	-0.736484	0.271601	0.177674
	-0.259111	-1.54088	0.556856	0.541509		0.194068	-0.740123	0.271694	0.173762
	-0.265959	-1.5238	0.554685	0.543208		0.196555	-0.743633	0.27216	0.169915
	-0.271955	-1.509	0.553826	0.546225		0.198266	-0.746978	0.272932	0.166241
	-0.27653	-1.49705	0.554427	0.550473		0.199403	-0.750258	0.273874	0.162944
	-0.279239	-1.48827	0.556309	0.556069		0.199967	-0.753505	0.274955	0.160094
	-0.27951	-1.48329	0.559439	0.563095		0.200067	-0.756848	0.276091	0.157829
	-0.276849	-1.48237	0.563874	0.57175		0.199841	-0.76042	0.277187	0.156197
	-0.271164	-1.48543	0.569457	0.58222		0.199333	-0.764403	0.278219	0.15516
	-0.262539	-1.4922	0.575846	0.594735		0.198622	-0.76892	0.279163	0.154622
	-0.251604	-1.50212	0.582701	0.609465		0.197951	-0.774132	0.279977	0.154482
	-0.239098	-1.51449	0.589604	0.626413		0.19744	-0.780105	0.280635	0.154613
	-0.225671	-1.52824	0.595971	0.645413		0.197319	-0.786803	0.281064	0.154925
	-0.211952	-1.54247	0.601275	0.665999		0.197646	-0.794232	0.28118	0.155346
	-0.198515	-1.55629	0.605308	0.687624		0.198397	-0.802257	0.280897	0.155791
	-0.185685	-1.56886	0.608003	0.709742		0.199532	-0.810622	0.28022	0.156185
	-0.173695	-1.57971	0.60954	0.731502		0.201072	-0.819246	0.279106	0.156439
	-0.16263	-1.58819	0.609899	0.752461		0.202887	-0.827933	0.277567	0.156403
	-0.152814	-1.594	0.608981	0.772414		0.204867	-0.836483	0.275634	0.155998
	-0.144398	-1.59759	0.606844	0.791241		0.206875	-0.844664	0.273374	0.155251
	-0.13775	-1.59914	0.603319	0.80893		0.208807	-0.852269	0.270839	0.154248
	-0.132854	-1.5995	0.598293	0.825206		0.210479	-0.858948	0.268138	0.153109
	-0.129919	-1.59925	0.591718	0.83984		0.211745	-0.864618	0.265354	0.152014
	-0.128868	-1.59893	0.584041	0.852489		0.212414	-0.868985	0.262542	0.150998
	-0.129667	-1.59896	0.575447	0.862713		0.212416	-0.871929	0.259797	0.150058
	-0.131713	-1.59942	0.566428	0.870047		0.211621	-0.873406	0.257113	0.149154
	-0.134575	-1.6004	0.557574	0.87425		0.209879	-0.873444	0.25443	0.148111
	-0.137722	-1.60166	0.549063	0.875226		0.207047	-0.872074	0.251692	0.146807
	-0.140787	-1.60344	0.541237	0.873012		0.20299	-0.86952	0.248906	0.145235
	-0.143309	-1.60593	0.534205	0.867662		0.197655	-0.865967	0.246046	0.143352
	-0.145064	-1.60898	0.527969	0.859493		0.191024	-0.861687	0.243124	0.141215
	-0.14597	-1.61298	0.522654	0.848806		0.183168	-0.856896	0.240194	0.13895
	-0.146007	-1.61776	0.518373	0.836069		0.174284	-0.851878	0.237267	0.136693
	-0.145094	-1.62357	0.515218	0.821704		0.164498	-0.84683	0.234282	0.134492
	-0.143084	-1.63034	0.513345	0.806089		0.154052	-0.841907	0.231254	0.132465
	-0.139689	-1.63764	0.513	0.789798		0.143048	-0.8372	0.228104	0.130647
	-0.134765	-1.6455	0.514188	0.77323		0.131608	-0.832678	0.224805	0.129066
	-0.128228	-1.65366	0.516838	0.75676		0.119779	-0.828398	0.221364	0.127781
	-0.12007	-1.66177	0.521106	0.740859		0.107547	-0.824451	0.217745	0.126893
	-0.110574	-1.66953	0.526857	0.725913		0.0949598	-0.820848	0.213926	0.12641
	-0.10019	-1.67644	0.53382	0.712505		0.082021	-0.8176	0.209928	0.126447
	-0.0893055	-1.68207	0.541775	0.70085		0.0688722	-0.814706	0.205761	0.126933
	-0.0784721	-1.68576	0.550395	0.691054		0.0555352	-0.812221	0.201432	0.127798
	-0.0679961	-1.68695	0.559409	0.683145		0.0421813	-0.810097	0.196926	0.128917
	-0.0583073	-1.68514	0.568475	0.676884		0.0290062	-0.80809	0.192339	0.130185
	-0.04962	-1.68029	0.577361	0.671891		0.0160718	-0.80615	0.1877	0.131448
	-0.042344	-1.67274	0.585976	0.667737		0.00343244	-0.804132	0.183078	0.132651
	-0.0367858	-1.6623	0.594323	0.66422		-0.00891151	-0.802081	0.178576	0.13381
	-0.0329867	-1.64906	0.6023	0.661135		-0.0210072	-0.799921	0.174261	0.134918
	-0.0309888	-1.6332	0.609756	0.658292		-0.0327651	-0.797793	0.170269	0.135918
	-0.0305163	-1.61492	0.616408	0.655374		-0.044236	-0.795785	0.166702	0.136761
	-0.0311536	-1.59471	0.621988	0.652098		-0.0551642	-0.793933	0.163629	0.137279
	-0.0325713	-1.57288	0.625908	0.648157		-0.0653335	-0.792352	0.161132	0.137324
	-0.0343116	-1.55019	0.627779	0.64317		-0.0744681	-0.791026	0.159231	0.136747
	-0.0366115	-1.52756	0.627321	0.636762		-0.0823762	-0.78997	0.157966	0.135507
	-0.0394912	-1.50577	0.624656	0.628561		-0.0888093	-0.789296	0.157316	0.133689
	-0.0431319	-1.48522	0.619925	0.618231		-0.0936835	-0.788998	0.157185	0.131409
	-0.0476623	-1.46664	0.613345	0.605353		-0.0968479	-0.789037	0.15754	0.12883
	-0.0531013	-1.45074	0.605147	0.589607		-0.0982576	-0.789373	0.158274	0.126103
	-0.0593498	-1.43803	0.595652	0.570877		-0.0978388	-0.790026	0.159361	0.123279
	-0.066007	-1.4289	0.584951	0.54906		-0.0957039	-0.79082	0.160786	0.120313
	-0.0728323	-1.42371	0.57322	0.524403		-0.0918964	-0.791791	0.162534	0.11712
	-0.0793515	-1.42276	0.56055	0.497434		-0.08669	-0.793004	0.164632	0.113624
	-0.0855256	-1.42656	0.547103	0.469017		-0.0802978	-0.794478	0.167056	0.109768
	-0.0914018	-1.435	0.532958	0.439795		-0.0729461	-0.796383	0.169806	0.10564
	-0.0969161	-1.44792	0.518272	0.410375		-0.0650391	-0.798841	0.172702	0.101321
	-0.102355	-1.46508	0.503091	0.381362		-0.056785	-0.801956	0.175664	0.0968998
	-0.108027	-1.48601	0.487545	0.353231		-0.0482978	-0.805936	0.178625	0.092486
	-0.113949	-1.50976	0.471868	0.326215		-0.039697	-0.81093	0.181461	0.0880737
	-0.120023	-1.53536	0.456177	0.30066		-0.031021	-0.817032	0.184116	0.0835998
	-0.125677	-1.56184	0.440683	0.276772		-0.0223402	-0.824279	0.186498	0.0790761
	-0.130512	-1.58822	0.425649	0.25502		-0.0135821	-0.832666	0.188484	0.074531
	-0.133792	-1.61363	0.41113	0.235778		-0.004899	-0.841974	0.190019	0.06998
	-0.135095	-1.63787	0.397176	0.219251		0.00354352	-0.851976	0.191048	0.0656352
	-0.133926	-1.66054	0.383909	0.205744		0.0114137	-0.862351	0.191522	0.0617651
	-0.130456	-1.6818	0.371261	0.195606		0.0183693	-0.872873	0.191507	0.0585103
	-0.124664	-1.70141	0.359148	0.188957		0.0242705	-0.883395	0.191101	0.0561196
	-0.116798	-1.71956	0.347747	0.185962		0.028897	-0.893779	0.190315	0.0547665
	-0.10703	-1.73603	0.337084	0.18644		0.0322886	-0.903947	0.189188	0.0545528
	-0.0953634	-1.75035	0.32721	0.190305		0.0345195	-0.913919	0.187777	0.0555322
	-0.0818909	-1.76241	0.318129	0.197211		0.0355906	-0.923633	0.1861	0.0576666
	-0.0668766	-1.77222	0.309727	0.206898		0.0354974	-0.933099	0.184199	0.0608643
	-0.0503781	-1.77983	0.301817	0.218906		0.0341299	-0.942307	0.182148	0.0650064
	-0.032637	-1.78549	0.294307	0.232971		0.0314417	-0.951237	0.180059	0.0700412
	-0.0140789	-1.78944	0.286958	0.249041		0.0273092	-0.959774	0.178087	0.0758116
	0.00479508	-1.79242	0.279612	0.267031		0.0218067	-0.967831	0.17638	0.0822323
	0.023328	-1.79488	0.272242	0.286836		0.0150981	-0.975253	0.175066	0.0892861
	0.0409758	-1.79732	0.264723	0.308177		0.00739227	-0.98204	0.174327	0.0968436
	0.057314	-1.80021	0.256943	0.330597		-0.00111849	-0.988126	0.174311	0.104699
	0.0718529	-1.8042	0.249009	0.353652		-0.010379	-0.99352	0.175066	0.112701
	0.0842615	-1.81009	0.241074	0.37678		-0.0203388	-0.998427	0.176609	0.120587
	0.0943675	-1.81813	0.233431	0.399424		-0.030981	-1.00295	0.178905	0.12822
	0.102177	-1.82849	0.226224	0.421217		-0.0423346	-1.007	0.181873	0.135396
	0.107476	-1.84128	0.219692	0.441896		-0.0544244	-1.01054	0.185322	0.142004
	0.110253	-1.85598	0.213956	0.461286		-0.0671803	-1.01355	0.189109	0.147918
	0.110607	-1.87179	0.209115	0.479074		-0.0804765	-1.0158	0.193124	0.153089
	0.108577	-1.88777	0.205189	0.494831		-0.0940125	-1.01709	0.197284	0.157486
	0.104187	-1.90333	0.202159	0.508188		-0.107591	-1.01731	0.201521	0.161055
	0.0974047	-1.9182	0.200041	0.518885		-0.121044	-1.01617	0.205813	0.163761
	0.0883938	-1.93217	0.198812	0.526832		-0.134253	-1.0135	0.210095	0.16558
	0.0774211	-1.94509	0.198445	0.532024		-0.147095	-1.00928	0.214282	0.166548
	0.0652128	-1.95706	0.198954	0.534521		-0.159652	-1.00333	0.218231	0.166749
	0.0524949	-1.96821	0.200299	0.534576		-0.171861	-0.995512	0.221797	0.166244
	0.0402007	-1.97829	0.202799	0.53225		-0.183741	-0.985814	0.224917	0.165122
	0.0292124	-1.98695	0.206492	0.52774		-0.195118	-0.974239	0.227539	0.163479
	0.0202689	-1.99403	0.211472	0.52108		-0.205931	-0.960755	0.22956	0.161434
	0.0136005	-1.99945	0.217808	0.512338		-0.216034	-0.945614	0.230922	0.159007
	0.00940306	-2.00315	0.225295	0.501662		-0.225456	-0.929063	0.231491	0.156218
	0.00777279	-2.00522	0.233793	0.48907		-0.234007	-0.911264	0.231171	0.15307
	0.00878036	-2.00588	0.24301	0.474869		-0.241634	-0.89253	0.229816	0.149591
	0.0128281	-2.00517	0.252916	0.459282		-0.248146	-0.873209	0.227339	0.145771
	0.0200932	-2.00318	0.263383	0.442785		-0.253336	-0.853424	0.223767	0.141552
	0.030482	-1.99963	0.274355	0.425751		-0.256929	-0.833425	0.219125	0.136976
	0.0443489	-1.99426	0.285911	0.408535		-0.258877	-0.813342	0.213602	0.131948
	0.0613763	-1.98702	0.297844	0.391599		-0.259076	-0.793171	0.207289	0.126503
	0.0810505	-1.97761	0.310038	0.375229		-0.257616	-0.773099	0.200426	0.120594
	0.102695	-1.96609	0.322241	0.359818		-0.254634	-0.753333	0.193137	0.114291
	0.125644	-1.95251	0.334285	0.345715		-0.250431	-0.734118	0.185541	0.107709
	0.149277	-1.93731	0.346097	0.333492		-0.245234	-0.715824	0.177856	0.100942
	0.173121	-1.92047	0.357507	0.323537		-0.239312	-0.698858	0.170187	0.0940569
	0.196629	-1.90231	0.368588	0.31623		-0.232834	-0.683501	0.162693	0.087098
	0.219428	-1.88307	0.379216	0.311815		-0.226001	-0.669948	0.155568	0.0801405
	0.241267	-1.86284	0.389496	0.310484		-0.218944	-0.658224	0.14892	0.0731936
	0.261932	-1.84169	0.399374	0.312264		-0.211705	-0.648189	0.142862	0.0662625
	0.28106	-1.81969	0.40885	0.317114		-0.204311	-0.6398	0.137424	0.0594082
	0.298648	-1.79669	0.417959	0.324999		-0.196903	-0.632948	0.132685	0.0526729
	0.314364	-1.77297	0.426702	0.335776		-0.189619	-0.627464	0.128639	0.0461321
	0.328011	-1.7482	0.435182	0.349138		-0.18266	-0.623434	0.125385	0.0398154
	0.339399	-1.72258	0.443467	0.364712		-0.176178	-0.620791	0.122969	0.0337792
	0.347986	-1.6962	0.451788	0.38186		-0.170343	-0.619427	0.121384	0.0280922
	0.353156	-1.66922	0.460417	0.400116		-0.165172	-0.619321	0.120667	0.022863
	0.354857	-1.64184	0.469492	0.418839		-0.160623	-0.62035	0.12077	0.0181476
	0.352794	-1.61463	0.479165	0.437709		-0.156544	-0.622434	0.121627	0.0139966
	0.346986	-1.58802	0.489535	0.456149		-0.152815	-0.625611	0.123171	0.0104562
	0.337613	-1.56241	0.500606	0.473896		-0.149322	-0.630002	0.125288	0.00745517
	0.325122	-1.5377	0.512329	0.490606		-0.145964	-0.63568	0.127845	0.00494217
	0.310193	-1.51416	0.52484	0.506058		-0.142651	-0.642686	0.130773	0.00281829
	0.293635	-1.49182	0.538308	0.520172		-0.13939	-0.650926	0.134	0.000980077
	0.276053	-1.4707	0.552708	0.533048		-0.135985	-0.660202	0.137427	-0.000523143
	0.258183	-1.4507	0.568137	0.544791		-0.132401	-0.670276	0.141056	-0.00169368
	0.240892	-1.43192	0.584453	0.555339		-0.128627	-0.680679	0.144827	-0.00245223
	0.224878	-1.41483	0.601538	0.564772		-0.124748	-0.691121	0.148736	-0.0027849
	0.210414	-1.39979	0.619227	0.573166		-0.120792	-0.701326	0.152786	-0.00260593
	0.198002	-1.38728	0.637212	0.580481		-0.116891	-0.710988	0.156937	-0.00190884
	0.187891	-1.37783	0.65524	0.586626		-0.11307	-0.719885	0.161094	-0.000659821
	0.180356	-1.37177	0.673035	0.591767		-0.109359	-0.727807	0.165148	0.00115772
	0.175572	-1.36939	0.690259	0.596065		-0.105883	-0.734578	0.168975	0.00355221
	0.173569	-1.37018	0.706602	0.599578		-0.102732	-0.739988	0.172372	0.00651688
	0.174131	-1.37356	0.72181	0.602378		-0.0999889	-0.744127	0.17524	0.0100814
	0.176942	-1.37873	0.735613	0.604625		-0.0978806	-0.74692	0.177533	0.0140848
	0.181632	-1.38461	0.747711	0.606348		-0.0964549	-0.748319	0.179204	0.0183956
	0.187339	-1.39049	0.757915	0.607758		-0.0956837	-0.748615	0.180339	0.0228195
	0.193927	-1.3962	0.765922	0.608803		-0.0955079	-0.747816	0.18099	0.0271842
	0.201143	-1.4019	0.771313	0.609367		-0.0956777	-0.745985	0.181189	0.0313241
	0.209022	-1.40821	0.773912	0.609433		-0.0958942	-0.743202	0.181002	0.0351423
	0.217512	-1.4159	0.773394	0.609075		-0.0958668	-0.739516	0.18052	0.0385305
	0.226731	-1.42546	0.769662	0.608319		-0.0953449	-0.734885	0.179882	0.0415057
	0.236792	-1.43745	0.762876	0.607309		-0.0940917	-0.729304	0.179241	0.0440416
	0.24753	-1.45202	0.753121	0.606079		-0.092071	-0.723022	0.178766	0.0461954
	0.259038	-1.46906	0.740663	0.60405		-0.0892046	-0.716087	0.178652	0.0479395
	0.270982	-1.48876	0.725665	0.600568		-0.0855888	-0.708843	0.179062	0.0493071
	0.283401	-1.51104	0.70828	0.595003		-0.0813834	-0.701582	0.180103	0.0502988
	0.296473	-1.53615	0.688678	0.586766		-0.0766291	-0.694392	0.181854	0.0508865
	0.309938	-1.56412	0.667054	0.575574		-0.0713996	-0.687566	0.184344	0.0511504
	0.323699	-1.59526	0.643637	0.561602		-0.0658431	-0.681306	0.187655	0.0510154
	0.33787	-1.62978	0.618718	0.545407		-0.0600301	-0.675517	0.19171	0.050554
	0.352685	-1.66768	0.59277	0.527618		-0.0541273	-0.670251	0.196481	0.0498288
	0.367769	-1.70893	0.56618	0.508592		-0.0482886	-0.665527	0.201851	0.0489095
	0.382685	-1.75291	0.539159	0.488505		-0.042667	-0.66138	0.207685	0.0479421
	0.396972	-1.79918	0.512351	0.467474		-0.0374077	-0.657934	0.213861	0.0469635
	0.41024	-1.84706	0.485958	0.445629		-0.0326369	-0.655366	0.220274	0.045996
	0.422211	-1.89561	0.460365	0.42288		-0.0284049	-0.65389	0.226866	0.0450205
	0.432367	-1.94414	0.435825	0.399281		-0.0247689	-0.653696	0.233641	0.0440147
	0.440713	-1.99176	0.412583	0.375148		-0.0217768	-0.654864	0.240556	0.0428869
	0.447281	-2.03799	0.390921	0.350706		-0.0193476	-0.657336	0.247523	0.0415757
	0.452415	-2.08241	0.371229	0.326227		-0.0174404	-0.660971	0.254376	0.0401617
	0.456142	-2.12431	0.353958	0.301786		-0.0160138	-0.665773	0.260993	0.0387
	0.45889	-2.1636	0.339414	0.277662		-0.0149726	-0.671442	0.267164	0.0372956
	0.461166	-2.19969	0.327898	0.254178		-0.0143412	-0.67786	0.27275	0.03602
	0.463507	-2.2323	0.319541	0.231653		-0.01408	-0.684959	0.277688	0.0349023
	0.466487	-2.26083	0.314088	0.21019		-0.014194	-0.692446	0.28193	0.0339936
	0.470448	-2.28465	0.311551	0.190138		-0.0146866	-0.700173	0.285573	0.0333321
	0.475971	-2.30353	0.311791	0.171543		-0.0156199	-0.707805	0.288704	0.0329383
	0.483277	-2.31708	0.314692	0.154662		-0.0170004	-0.715166	0.29138	0.0328123
	0.492546	-2.32548	0.320241	0.139412		-0.0188547	-0.722146	0.293671	0.0329922
	0.50407	-2.32922	0.328186	0.126115		-0.0212134	-0.728693	0.295593	0.0334645
	0.517898	-2.32842	0.338161	0.115025		-0.0240309	-0.734891	0.29702	0.0341513
	0.534034	-2.3238	0.349592	0.10658		-0.0272464	-0.740684	0.297807	0.0349934
	0.552273	-2.3158	0.362211	0.101102		-0.0307885	-0.746124	0.29777	0.0358261
	0.572614	-2.30499	0.375387	0.0991276		-0.0345072	-0.751254	0.296742	0.0365294
	0.594593	-2.29191	0.38876	0.101265		-0.0383519	-0.756075	0.294612	0.0369656
	0.617952	-2.27679	0.401986	0.108128		-0.0423331	-0.760639	0.291317	0.0369997
	0.642433	-2.26017	0.41485	0.119966		-0.0465816	-0.76504	0.286785	0.0364673
	0.66796	-2.24217	0.427221	0.137326		-0.0510767	-0.769557	0.281012	0.0352623
	0.694424	-2.22318	0.438795	0.160419		-0.0558758	-0.774346	0.273984	0.0332797
	0.721283	-2.20343	0.449434	0.189335		-0.0609818	-0.77956	0.265612	0.0305114
	0.747826	-2.18297	0.459127	0.223849		-0.0662488	-0.785295	0.255915	0.0269172
	0.773162	-2.16224	0.467759	0.263603		-0.0714977	-0.791564	0.245009	0.0225401
	0.796055	-2.14119	0.475317	0.308209		-0.0766461	-0.798331	0.232962	0.0174153
	0.815581	-2.12027	0.481742	0.356996		-0.0816315	-0.805759	0.219945	0.0117051
	0.830914	-2.09989	0.487203	0.409446		-0.0865464	-0.813988	0.206154	0.00545648
	0.84199	-2.08013	0.491702	0.464637		-0.0915318	-0.82311	0.19177	-0.0011783
	0.849017	-2.06109	0.495377	0.521731		-0.096755	-0.833422	0.177066	-0.00811853
	0.852467	-2.04302	0.498162	0.580059		-0.102428	-0.845025	0.162316	-0.015262
	0.85311	-2.02597	0.499826	0.63852		-0.108802	-0.857967	0.147813	-0.0225185
	0.851524	-2.01007	0.500554	0.696042		-0.115973	-0.872245	0.133854	-0.0298084
	0.84789	-1.9956	0.500282	0.751436		-0.124039	-0.887927	0.12076	-0.0371377
	0.84223	-1.98282	0.499065	0.803699		-0.133047	-0.904906	0.108682	-0.0444299
	0.83457	-1.9719	0.497104	0.85197		-0.143084	-0.923104	0.0977268	-0.0516468
	0.824801	-1.96303	0.49445	0.895629		-0.154187	-0.942317	0.0879971	-0.0587358
	0.812933	-1.95565	0.491379	0.9342		-0.166311	-0.962165	0.0795375	-0.0656672
	0.799574	-1.94956	0.487941	0.967063		-0.179362	-0.982261	0.0723687	-0.0723889
	0.785646	-1.94442	0.484131	0.993942		-0.193307	-1.00239	0.066536	-0.0789619
	0.772064	-1.93992	0.480008	1.01422		-0.207931	-1.02195	0.0619725	-0.0854783
	0.760155	-1.93561	0.475857	1.02748		-0.223252	-1.04066	0.058636	-0.0920407
	0.750525	-1.93145	0.471998	1.03341		-0.239264	-1.05837	0.0564958	-0.0988572
	0.743516	-1.92726	0.468677	1.03214		-0.256019	-1.07485	0.0554472	-0.10605
	0.739525	-1.92285	0.466365	1.02407		-0.273474	-1.09004	0.0553321	-0.113702
	0.738234	-1.91867	0.465306	1.00976		-0.29168	-1.10387	0.0560303	-0.121861
	0.739381	-1.91482	0.465366	0.989831		-0.310746	-1.11617	0.0573117	-0.13045
	0.742766	-1.91151	0.466397	0.964888		-0.330613	-1.12705	0.0589895	-0.139348
	0.748609	-1.90896	0.467932	0.935597		-0.351322	-1.13641	0.0608185	-0.148486
	0.757487	-1.90682	0.469819	0.90256		-0.372809	-1.14432	0.062656	-0.157778
	0.77013	-1.90452	0.471968	0.866433		-0.395123	-1.1507	0.0644376	-0.167169
	0.787549	-1.90121	0.47445	0.82798		-0.418349	-1.1557	0.066223	-0.176533
	0.810124	-1.89631	0.477508	0.787973		-0.442342	-1.15933	0.0680457	-0.18591
	0.838235	-1.88929	0.481548	0.747416		-0.467072	-1.16165	0.0699526	-0.195166
	0.871759	-1.8801	0.486767	0.706923		-0.492453	-1.16285	0.0719236	-0.204228
	0.909797	-1.86931	0.493128	0.667275		-0.518419	-1.16294	0.0739382	-0.212995
	0.951562	-1.85729	0.500598	0.62891		-0.544819	-1.162	0.0758332	-0.221308
	0.996338	-1.84484	0.509033	0.592521		-0.57136	-1.16016	0.0776003	-0.229076
	1.04374	-1.83216	0.518235	0.558441		-0.597934	-1.15735	0.0790444	-0.236272
	1.09325	-1.81916	0.528042	0.527171		-0.624288	-1.1536	0.0800948	-0.242788
	1.14475	-1.80599	0.538192	0.499107		-0.650131	-1.14886	0.0806761	-0.248685
	1.19759	-1.79225	0.548531	0.474439		-0.675303	-1.14298	0.0807475	-0.253846
	1.25114	-1.77787	0.558946	0.45322		-0.699631	-1.13578	0.080359	-0.258293
	1.30452	-1.76269	0.569282	0.43527		-0.72292	-1.12723	0.0796189	-0.261937
	1.35681	-1.74672	0.579393	0.420299		-0.744908	-1.11715	0.0786382	-0.264799
	1.40742	-1.73009	0.588966	0.408028		-0.765196	-1.10556	0.0775408	-0.266848
	1.45555	-1.71261	0.59778	0.398269		-0.783307	-1.0924	0.0763721	-0.268087
	1.50119	-1.69444	0.60532	0.390972		-0.798821	-1.07777	0.0751819	-0.268555
	1.54395	-1.67586	0.610969	0.386172		-0.811278	-1.0618	0.073837	-0.268258
	1.58382	-1.65693	0.614054	0.38406		-0.820407	-1.04466	0.0723235	-0.267173
	1.6204	-1.63795	0.614033	0.384408		-0.826141	-1.02645	0.0705049	-0.265319
	1.65334	-1.61923	0.610692	0.387103		-0.828715	-1.0074	0.0683169	-0.262675
	1.68248	-1.60128	0.603899	0.391861		-0.828226	-0.98803	0.065727	-0.259373
	1.70747	-1.58487	0.593816	0.398245		-0.825011	-0.96874	0.062637	-0.255433
	1.7282	-1.57045	0.580785	0.405863		-0.819257	-0.949984	0.0589808	-0.25094
	1.74465	-1.55881	0.564995	0.414364		-0.811063	-0.93229	0.0547798	-0.245984
	1.75673	-1.5499	0.546818	0.423445		-0.800527	-0.915867	0.0501357	-0.24061
	1.76465	-1.54403	0.526364	0.432867		-0.787673	-0.900967	0.0451318	-0.234991
	1.76828	-1.54094	0.503843	0.442769		-0.772547	-0.887605	0.0399069	-0.229328
	1.76805	-1.54044	0.479647	0.453136		-0.755295	-0.875692	0.0345609	-0.223852
	1.76433	-1.5426	0.454216	0.463975		-0.736145	-0.865217	0.0291373	-0.218764
	1.75809	-1.54752	0.428348	0.475396		-0.715346	-0.856266	0.0236951	-0.214264
	1.7505	-1.55544	0.402699	0.48732		-0.693171	-0.84892	0.0181605	-0.210376
	1.74314	-1.56672	0.378075	0.499716		-0.669984	-0.843171	0.0124914	-0.207071
	1.73726	-1.58105	0.355171	0.512208		-0.646053	-0.839079	0.00674663	-0.204291
	1.73409	-1.59843	0.334393	0.524535		-0.621592	-0.836464	0.000982987	-0.201984
	1.73398	-1.61821	0.316312	0.536388		-0.596726	-0.835203	-0.00479045	-0.200097
	1.73733	-1.64032	0.300875	0.547696		-0.57172	-0.835059	-0.0105982	-0.198663
	1.74383	-1.66389	0.288349	0.558467		-0.546858	-0.835696	-0.0163613	-0.197575
	1.75283	-1.68839	0.278786	0.568828		-0.522395	-0.836793	-0.0221928	-0.196797
	1.7638	-1.71286	0.272238	0.579183		-0.498677	-0.838127	-0.0280491	-0.196145
	1.77639	-1.7366	0.268511	0.589916		-0.475813	-0.839381	-0.033909	-0.195508
	1.79017	-1.75888	0.26739	0.601311		-0.453985	-0.840185	-0.0395796	-0.194789
	1.80518	-1.77925	0.268732	0.613357		-0.433238	-0.840236	-0.0448366	-0.194034
	1.82077	-1.79728	0.272278	0.62608		-0.413719	-0.839325	-0.0493984	-0.193251
	1.83658	-1.81256	0.277877	0.639339		-0.395551	-0.837483	-0.0530546	-0.192427
	1.85163	-1.82478	0.285688	0.652975		-0.378851	-0.834868	-0.055608	-0.191502
	1.86473	-1.83388	0.295474	0.666954		-0.364014	-0.831635	-0.057021	-0.190442
	1.87416	-1.83997	0.307339	0.681024		-0.351163	-0.828166	-0.0572078	-0.18907
	1.8789	-1.84398	0.320734	0.694932		-0.340482	-0.824701	-0.0562441	-0.187331
	1.87776	-1.8471	0.335246	0.708355		-0.332024	-0.821595	-0.0541227	-0.185138
	1.86987	-1.85103	0.350168	0.721068		-0.325743	-0.818941	-0.0509075	-0.182605
	1.85468	-1.85668	0.364981	0.732783		-0.32155	-0.816894	-0.0466298	-0.179725
	1.83244	-1.86544	0.379084	0.743205		-0.319368	-0.815552	-0.041414	-0.176657
	1.80304	-1.87772	0.392212	0.752127		-0.319133	-0.814997	-0.0353087	-0.173421
	1.76736	-1.89359	0.404421	0.759248		-0.320655	-0.815254	-0.0284875	-0.170084
	1.72575	-1.91294	0.415781	0.764486		-0.323889	-0.816291	-0.0209986	-0.166724
	1.67925	-1.93546	0.426209	0.767466		-0.328802	-0.81808	-0.013033	-0.163292
	1.62877	-1.96079	0.435759	0.768212		-0.335186	-0.820673	-0.00460182	-0.159693
	1.57554	-1.98881	0.444381	0.767039		-0.343015	-0.824048	0.00418017	-0.155923
	1.52066	-2.01926	0.451978	0.764302		-0.352205	-0.828261	0.01327	-0.151796
	1.46568	-2.05185	0.458561	0.760712		-0.362653	-0.833296	0.0225952	-0.147336
	1.41203	-2.08632	0.464134	0.756722		-0.374185	-0.839163	0.0320504	-0.142538
	1.36101	-2.12313	0.468802	0.752696		-0.386784	-0.845584	0.0415234	-0.137432
	1.31345	-2.16194	0.472812	0.749		-0.400378	-0.852379	0.0508966	-0.132079
	1.27057	-2.20249	0.476551	0.745906		-0.415084	-0.859142	0.0600668	-0.126668
	1.23341	-2.24493	0.480247	0.743443		-0.430845	-0.86564	0.0689641	-0.1213
	1.20316	-2.28844	0.4843	0.741824		-0.447549	-0.871481	0.0774946	-0.116045
	1.18104	-2.33251	0.48906	0.741453		-0.465002	-0.876332	0.085639	-0.111043
	1.16831	-2.37648	0.494874	0.742525		-0.48286	-0.879766	0.0933238	-0.106325
	1.16602	-2.41951	0.501737	0.745396		-0.500776	-0.881568	0.100619	-0.1019
	1.17499	-2.46112	0.509726	0.750243		-0.518178	-0.881446	0.107521	-0.0978634
	1.19571	-2.50126	0.518552	0.756841		-0.534689	-0.879166	0.114056	-0.0941976
	1.22839	-2.53962	0.528055	0.765307		-0.550011	-0.874693	0.120202	-0.0909418
	1.27247	-2.57605	0.538094	0.775246		-0.563949	-0.868142	0.125963	-0.0881394
	1.32713	-2.61046	0.548608	0.786254		-0.576204	-0.859682	0.131232	-0.0858108
	1.39097	-2.64325	0.559484	0.797981		-0.586642	-0.849608	0.135868	-0.0839139
	1.46253	-2.6739	0.570808	0.809974		-0.595187	-0.838229	0.139715	-0.0823497
	1.54082	-2.70291	0.582555	0.821738		-0.601736	-0.825961	0.142696	-0.081009
	1.62423	-2.73043	0.594369	0.832704		-0.606353	-0.813164	0.144898	-0.0797178
	1.71184	-2.75707	0.60592	0.842357		-0.608971	-0.800052	0.146366	-0.0784427
	1.80235	-2.78322	0.616884	0.850113		-0.609651	-0.78664	0.147222	-0.0771475
	1.89469	-2.80941	0.626726	0.855467		-0.608696	-0.773035	0.147691	-0.0757937
	1.98743	-2.83593	0.635189	0.858208		-0.606205	-0.759174	0.147946	-0.0743385
	2.07893	-2.86363	0.642191	0.858022		-0.602485	-0.745102	0.148157	-0.0726805
	2.1682	-2.89309	0.647861	0.854987		-0.597795	-0.730965	0.148405	-0.0706092
	2.25459	-2.92503	0.652201	0.849019		-0.592552	-0.716778	0.14875	-0.0678168
	2.33739	-2.95966	0.655464	0.840165		-0.586784	-0.702715	0.149296	-0.0640778
	2.4164	-2.99702	0.657496	0.828181		-0.580655	-0.688984	0.150082	-0.0592468
	2.49108	-3.03643	0.658191	0.812883		-0.574246	-0.675752	0.151138	-0.0532334
	2.56109	-3.07708	0.657384	0.794179		-0.567547	-0.663283	0.152421	-0.046146
	2.62492	-3.11777	0.654918	0.772101		-0.560735	-0.651757	0.153894	-0.0380762
	2.68167	-3.15745	0.65065	0.747034		-0.553861	-0.6414	0.155391	-0.0291307
	2.73022	-3.19524	0.644472	0.720165		-0.546974	-0.632215	0.156751	-0.0193979
	2.77016	-3.23074	0.636326	0.69269		-0.540174	-0.624171	0.157798	-0.00897504
	2.80141	-3.26333	0.626266	0.666008		-0.533424	-0.616938	0.158366	0.00202502
	2.82369	-3.29238	0.614293	0.641383		-0.526772	-0.610278	0.158385	0.0134247
	2.83701	-3.31704	0.600696	0.619537		-0.520078	-0.604154	0.157874	0.0250578
	2.84138	-3.33648	0.585544	0.600894		-0.513511	-0.59853	0.156845	0.0366121
	2.83597	-3.35011	0.569163	0.58568		-0.507063	-0.593525	0.155459	0.0478569
	2.82094	-3.35721	0.551291	0.573804		-0.500742	-0.589471	0.153905	0.0584869
	2.79671	-3.35794	0.531952	0.565497		-0.494512	-0.586488	0.15242	0.0682385
	2.76457	-3.35271	0.510583	0.561194		-0.488307	-0.584764	0.151173	0.076909
	2.72551	-3.34214	0.486976	0.56139		-0.48198	-0.584264	0.150297	0.0842685
	2.68148	-3.32688	0.461026	0.566229		-0.475411	-0.584979	0.149803	0.0901976
	2.63342	-3.30804	0.432676	0.57572		-0.468659	-0.586799	0.149591	0.094654
	2.58225	-3.28696	0.40221	0.589616		-0.461779	-0.589664	0.149486	0.097653
	2.52839	-3.26491	0.370363	0.607118		-0.45487	-0.593413	0.149348	0.0991951
	2.4723	-3.24325	0.337726	0.627399		-0.448099	-0.597759	0.148992	0.0993367
	2.41451	-3.22329	0.30481	0.649365		-0.441415	-0.60258	0.148355	0.0981943
	2.35609	-3.20538	0.272221	0.672434		-0.434896	-0.607585	0.147378	0.0958135
	2.29815	-3.18999	0.240165	0.696204		-0.428445	-0.612554	0.146059	0.092358
	2.24219	-3.17681	0.208657	0.720618		-0.422174	-0.617314	0.144403	0.0880363
	2.1899	-3.16545	0.177762	0.745817		-0.416125	-0.621733	0.142442	0.0830232
	2.14267	-3.15562	0.147377	0.772007		-0.410465	-0.625741	0.14022	0.0776568
	2.10139	-3.14785	0.117485	0.799142		-0.405458	-0.629309	0.137773	0.0721821
	2.06645	-3.14197	0.0882499	0.826898		-0.401375	-0.632248	0.135186	0.0668413
	2.03769	-3.1386	0.059999	0.854692		-0.398424	-0.63451	0.132513	0.0618063
	2.01506	-3.13771	0.0328256	0.881947		-0.396746	-0.636012	0.129814	0.0572201
	1.99756	-3.13929	0.00684872	0.907914		-0.396376	-0.636853	0.127198	0.0531386
	1.98483	-3.14279	-0.0178263	0.932297		-0.397227	-0.636894	0.124704	0.0496216
	1.97639	-3.14778	-0.0414971	0.954709		-0.399284	-0.63614	0.122415	0.0467619
	1.97169	-3.15339	-0.0639271	0.975085		-0.402494	-0.634568	0.120381	0.0445688
	1.97075	-3.15917	-0.085317	0.993157		-0.406675	-0.632105	0.118658	0.0430242
	1.97312	-3.16506	-0.105473	1.00885		-0.411702	-0.628608	0.117252	0.0421271
	1.97839	-3.17088	-0.124276	1.02172		-0.417563	-0.623951	0.116171	0.041773
	1.98585	-3.17671	-0.141701	1.03169		-0.423957	-0.618096	0.115445	0.0417855
	1.99473	-3.18337	-0.157709	1.0387		-0.43068	-0.61119	0.115116	0.0419912
	2.00342	-3.19103	-0.17246	1.04266		-0.437496	-0.603322	0.115192	0.042208
	2.01099	-3.19998	-0.185753	1.04385		-0.444115	-0.594751	0.115522	0.0422761
	2.01682	-3.20984	-0.197636	1.0428		-0.450403	-0.585671	0.115999	0.0420856
	2.02017	-3.22078	-0.207972	1.03985		-0.456219	-0.57641	0.116429	0.0416161
	2.02076	-3.23325	-0.216274	1.03577		-0.461317	-0.56702	0.116632	0.0408277
	2.01847	-3.24749	-0.222408	1.0311		-0.465674	-0.557625	0.116504	0.039777
	2.01306	-3.26426	-0.226265	1.02667		-0.469197	-0.548295	0.115934	0.0384454
	2.00446	-3.28419	-0.228083	1.02281		-0.471845	-0.539085	0.114972	0.0367775
	1.99269	-3.30841	-0.228232	1.02021		-0.473544	-0.530121	0.11363	0.0346839
	1.97775	-3.33727	-0.226921	1.01906		-0.474536	-0.521354	0.111929	0.0321099
	1.96024	-3.37108	-0.22428	1.01964		-0.474815	-0.51278	0.109825	0.0289301
	1.94132	-3.40974	-0.220203	1.02208		-0.474493	-0.504247	0.107398	0.0250297
	1.9221	-3.45342	-0.214596	1.02638		-0.47368	-0.495505	0.104736	0.0203795
	1.90441	-3.50191	-0.207112	1.03251		-0.472317	-0.486353	0.101929	0.0149279
	1.88942	-3.55461	-0.197602	1.04024		-0.470424	-0.476509	0.0991296	0.00858456
	1.87792	-3.61042	-0.186052	1.04887		-0.468034	-0.466007	0.0964975	0.001317
	1.87063	-3.66867	-0.172509	1.05794		-0.465093	-0.454893	0.0941684	-0.00689548
	1.86779	-3.72809	-0.157224	1.06694		-0.461589	-0.443418	0.0922889	-0.0161299
	1.86988	-3.78774	-0.140327	1.07529		-0.457492	-0.431832	0.0908184	-0.0264588
	1.87733	-3.84589	-0.121707	1.08267		-0.452727	-0.420235	0.0898363	-0.0378563
	1.89059	-3.90144	-0.101415	1.08917		-0.447098	-0.408767	0.0893158	-0.0501906
	1.91004	-3.95267	-0.0790574	1.09488		-0.440669	-0.397464	0.0892905	-0.0633458
	1.93523	-3.99871	-0.0541267	1.09995		-0.433394	-0.386308	0.0896426	-0.0771525
	1.9655	-4.03774	-0.0263221	1.10421		-0.42543	-0.375403	0.0903837	-0.0914067
	1.9998	-4.06951	0.00482071	1.10757		-0.416967	-0.364761	0.0915358	-0.105914
	2.03763	-4.09386	0.0392786	1.10992		-0.408191	-0.354569	0.0931405	-0.120418
	2.07832	-4.11097	0.0768992	1.11142		-0.399272	-0.344819	0.0952653	-0.134821
	2.12175	-4.12024	0.117264	1.11223		-0.390296	-0.33555	0.097996	-0.149004
	2.16779	-4.12166	0.15961	1.11248		-0.381405	-0.326667	0.101416	-0.162811
	2.21604	-4.11491	0.203111	1.11287		-0.372697	-0.318134	0.105591	-0.176096
	2.26536	-4.0998	0.24694	1.11369		-0.36441	-0.309967	0.11044	-0.188777
	2.31471	-4.07596	0.290602	1.11545		-0.356887	-0.302035	0.115905	-0.200766
	2.36232	-4.04434	0.333352	1.11834		-0.350312	-0.29431	0.121831	-0.211987
	2.40701	-4.00586	0.374938	1.12235		-0.345043	-0.286675	0.128151	-0.22237
	2.44746	-3.96215	0.415096	1.12737		-0.3412	-0.278959	0.134748	-0.231884
	2.483	-3.9143	0.453483	1.133		-0.338829	-0.271005	0.14154	-0.240509
	2.51341	-3.86334	0.489837	1.13865		-0.337854	-0.262601	0.148442	-0.248296
	2.53867	-3.81015	0.523727	1.14371		-0.338049	-0.253566	0.15537	-0.255063
	2.55936	-3.75583	0.554863	1.14756		-0.339323	-0.243805	0.16216	-0.260669
	2.57608	-3.70133	0.582822	1.14983		-0.341446	-0.233205	0.16868	-0.264865
	2.58865	-3.64753	0.607462	1.15006		-0.34433	-0.221702	0.174738	-0.267383
	2.59832	-3.59562	0.628791	1.14841		-0.347861	-0.209312	0.180123	-0.268106
	2.60512	-3.54708	0.646756	1.14434		-0.35196	-0.196106	0.184626	-0.266947
	2.60973	-3.50281	0.661561	1.13792		-0.356517	-0.182159	0.188071	-0.263908
	2.61287	-3.4635	0.673262	1.12898		-0.361331	-0.167655	0.190336	-0.259049
	2.61526	-3.42974	0.68216	1.1172		-0.366195	-0.152806	0.191375	-0.252517
	2.6181	-3.40174	0.688389	1.10258		-0.370939	-0.137898	0.191218	-0.244281
	2.6223	-3.37987	0.692448	1.08524		-0.375308	-0.123068	0.190023	-0.234395
	2.62845	-3.36406	0.694897	1.0651		-0.379289	-0.108439	0.18792	-0.222925
	2.63617	-3.35419	0.69635	1.04286		-0.382804	-0.0939451	0.185126	-0.209951
	2.64529	-3.35011	0.697516	1.01926		-0.385831	-0.0795777	0.181797	-0.195681
	2.65564	-3.35231	0.698726	0.995227		-0.388389	-0.0652016	0.178135	-0.180342
	2.66627	-3.36066	0.700439	0.971843		-0.390525	-0.0507347	0.174318	-0.164136
	2.67746	-3.37536	0.702785	0.950413		-0.392241	-0.0361146	0.170561	-0.147457
	2.68914	-3.39627	0.705678	0.931943		-0.393573	-0.0215105	0.166988	-0.130695
	2.7017	-3.42333	0.709196	0.917303		-0.394521	-0.00710811	0.163653	-0.114286
	2.7154	-3.45612	0.713716	0.907006		-0.395029	0.00696655	0.160588	-0.0986338
	2.72962	-3.49395	0.719609	0.901441		-0.395059	0.0206204	0.157676	-0.0841773
	2.74403	-3.53633	0.727405	0.900978		-0.394472	0.0337204	0.154847	-0.0711291
	2.75833	-3.5829	0.737473	0.905928		-0.393103	0.0462069	0.151997	-0.059649
	2.77173	-3.6335	0.749893	0.916298		-0.390942	0.0581196	0.149087	-0.0498153
	2.78346	-3.68803	0.764436	0.932262		-0.38811	0.0693745	0.146048	-0.0415814
	2.793	-3.74616	0.780712	0.953481		-0.384689	0.0798915	0.142867	-0.0349568
	2.7998	-3.8076	0.798249	0.97916		-0.380832	0.089458	0.139546	-0.0298731
	2.80347	-3.87128	0.816746	1.00863		-0.376713	0.0978718	0.135986	-0.0262352
	2.80406	-3.9365	0.836034	1.04085		-0.372463	0.105125	0.13216	-0.024
	2.80152	-4.00176	0.855974	1.0748		-0.368049	0.111215	0.127989	-0.0231218
	2.79633	-4.06618	0.876394	1.10979		-0.363559	0.116171	0.123417	-0.0234279
	2.78929	-4.12942	0.897216	1.14543		-0.358986	0.120096	0.118525	-0.0247597
	2.78077	-4.19115	0.91809	1.18121		-0.354553	0.123076	0.113249	-0.0269753
	2.77128	-4.2514	0.938598	1.21694		-0.350363	0.125173	0.107669	-0.0299357
	2.76103	-4.3098	0.958161	1.25223		-0.346541	0.126343	0.101794	-0.0333911
	2.75009	-4.36583	0.976468	1.28674		-0.343232	0.1267	0.0957456	-0.0371172
	2.738	-4.41872	0.99318	1.32044		-0.340509	0.126289	0.089551	-0.0409705
	2.72473	-4.46681	1.00816	1.35342		-0.338448	0.125226	0.0832155	-0.0447637
	2.70986	-4.50892	1.02157	1.38595		-0.336975	0.123655	0.0768036	-0.0483931
	2.6937	-4.54418	1.03322	1.41837		-0.336073	0.12171	0.0702957	-0.0516452
	2.67697	-4.57281	1.04308	1.45124		-0.335726	0.119525	0.0637284	-0.0544425
	2.66094	-4.59443	1.0511	1.48462		-0.335746	0.117293	0.0571393	-0.0567129
	2.64671	-4.60917	1.05679	1.51839		-0.336071	0.115183	0.0505837	-0.0584791
	2.63529	-4.61732	1.05966	1.55229		-0.336434	0.113403	0.0442042	-0.0597388
	2.6272	-4.61851	1.05937	1.58578		-0.336732	0.11217	0.0381113	-0.0605892
	2.62271	-4.61211	1.05572	1.61859		-0.336876	0.111695	0.0323864	-0.0611444
	2.62122	-4.59697	1.04855	1.65052		-0.336692	0.111942	0.0269759	-0.0614756
	2.6221	-4.57261	1.038	1.6813		-0.336089	0.112834	0.0219131	-0.061642
	2.62465	-4.53946	1.02405	1.71095		-0.335055	0.114278	0.0171956	-0.0617839
	2.62842	-4.49813	1.00663	1.7396		-0.333644	0.116126	0.0127443	-0.0620097
	2.63318	-4.44963	0.985667	1.76722		-0.331895	0.118234	0.00860986	-0.0625689
	2.63846	-4.39507	0.960922	1.79354		-0.32993	0.120553	0.00478283	-0.0636103
	2.64374	-4.33595	0.932028	1.81846		-0.328012	0.123078	0.00125912	-0.0653616
	2.64874	-4.27376	0.898858	1.84181		-0.326244	0.125783	-0.00193573	-0.0678912
	2.65261	-4.20925	0.861087	1.86356		-0.32481	0.128697	-0.00479954	-0.0711915
	2.65466	-4.14368	0.818856	1.88387		-0.323748	0.131675	-0.00731292	-0.0751023
	2.6544	-4.07798	0.772698	1.90278		-0.323059	0.134516	-0.00953201	-0.0794647
	2.65159	-4.01347	0.723108	1.92066		-0.322668	0.137166	-0.0114195	-0.0841574
	2.64624	-3.95067	0.671021	1.93774		-0.322612	0.139505	-0.0131492	-0.0889836
	2.63772	-3.89037	0.616957	1.95387		-0.322906	0.141477	-0.0148344	-0.0939115
	2.62609	-3.83292	0.561345	1.96879		-0.323742	0.142993	-0.0166026	-0.0988477
	2.61132	-3.77849	0.504295	1.98215		-0.325184	0.143999	-0.0186202	-0.103666
	2.594	-3.7273	0.445707	1.99325		-0.327317	0.14439	-0.0209022	-0.108264
	2.57451	-3.67968	0.385557	2.00144		-0.330205	0.144066	-0.0234579	-0.112416
	2.55329	-3.6352	0.324076	2.00632		-0.333877	0.142951	-0.0262888	-0.115974
	2.53079	-3.59472	0.261729	2.00767		-0.338233	0.140966	-0.0293514	-0.118839
	2.50711	-3.55795	0.199226	2.00531		-0.343196	0.138157	-0.0326641	-0.120926
	2.48198	-3.52552	0.137031	1.99927		-0.34869	0.13469	-0.0361934	-0.122164
	2.4549	-3.49754	0.0757283	1.98981		-0.354801	0.130702	-0.0399355	-0.122569
	2.4252	-3.47443	0.0152919	1.97713		-0.361545	0.126366	-0.0437593	-0.122143
	2.39283	-3.45588	-0.0436276	1.96149		-0.368966	0.12181	-0.0475237	-0.12089
	2.35752	-3.44177	-0.100937	1.94316		-0.377071	0.117244	-0.0511565	-0.118955
	2.31935	-3.43198	-0.156174	1.92267		-0.385881	0.112772	-0.0545133	-0.1165
	2.27903	-3.42594	-0.20864	1.90062		-0.395155	0.108529	-0.0575357	-0.113654
	2.23735	-3.42356	-0.257275	1.87743		-0.404507	0.1047	-0.0602577	-0.110604
	2.19503	-3.4249	-0.301126	1.85366		-0.413686	0.10141	-0.06271	-0.107468
	2.15333	-3.42985	-0.339092	1.83003		-0.422422	0.0988471	-0.0649764	-0.104333
	2.11299	-3.43914	-0.370599	1.80691		-0.430491	0.0971254	-0.0670198	-0.101315
	2.07489	-3.45292	-0.394895	1.78462		-0.437774	0.0962477	-0.0689278	-0.0984997
	2.03973	-3.47119	-0.411636	1.76335		-0.4442	0.096261	-0.0706978	-0.0959533
	2.00813	-3.49304	-0.420401	1.74344		-0.449701	0.0972203	-0.0723139	-0.0938469
	1.98067	-3.51776	-0.421301	1.7245		-0.454247	0.0991741	-0.0737925	-0.0923096
	1.95782	-3.54427	-0.414308	1.70662		-0.457671	0.102154	-0.0750453	-0.0914777
	1.94021	-3.57155	-0.399435	1.68935		-0.459926	0.106242	-0.0760362	-0.0913889
	1.92875	-3.59997	-0.377006	1.67249		-0.460951	0.111505	-0.076614	-0.0921115
	1.92426	-3.62925	-0.347648	1.65609		-0.460689	0.117883	-0.0766244	-0.0935929
	1.92768	-3.66023	-0.31194	1.64012		-0.459007	0.125333	-0.0760473	-0.095687
	1.93942	-3.69381	-0.270787	1.62448		-0.455836	0.133696	-0.074845	-0.0984013
	1.96033	-3.73037	-0.224721	1.6095		-0.451125	0.142852	-0.0731602	-0.101693
	1.99006	-3.76952	-0.17414	1.59558		-0.444836	0.152653	-0.0709576	-0.105719
	2.02797	-3.8105	-0.119507	1.5824		-0.437064	0.162941	-0.0684251	-0.110526
	2.07297	-3.85268	-0.0614035	1.57007		-0.427971	0.173575	-0.0656871	-0.116232
	2.12414	-3.89461	-0.000230264	1.55818		-0.417803	0.184451	-0.0628653	-0.122786
	2.18066	-3.93512	0.0630882	1.54618		-0.406909	0.195464	-0.0600421	-0.130078
	2.24146	-3.97334	0.127332	1.53356		-0.395415	0.206508	-0.0573519	-0.13796
	2.30513	-4.00788	0.1912	1.51973		-0.383532	0.217487	-0.0549605	-0.146245
	2.37047	-4.03846	0.253504	1.50412		-0.371405	0.228357	-0.0529005	-0.154868
	2.43624	-4.06421	0.312962	1.48656		-0.359173	0.23904	-0.0512335	-0.163821
	2.50054	-4.08365	0.368864	1.46663		-0.346984	0.24938	-0.050004	-0.173076
	2.56168	-4.0962	0.420627	1.44408		-0.334934	0.259245	-0.0490673	-0.182582
	2.61811	-4.10121	0.467988	1.41863		-0.323187	0.268503	-0.0483895	-0.192159
	2.66904	-4.09862	0.510622	1.39039		-0.311831	0.276971	-0.047811	-0.201729
	2.71331	-4.08784	0.54847	1.35886		-0.300946	0.284477	-0.0472334	-0.211097
	2.75022	-4.06918	0.581282	1.32423		-0.290563	0.290988	-0.0465823	-0.22012
	2.77872	-4.04308	0.609221	1.28651		-0.280746	0.296419	-0.0458298	-0.228683
	2.79824	-4.00986	0.632083	1.24618		-0.271612	0.300775	-0.0448633	-0.236793
	2.80806	-3.97036	0.649503	1.20382		-0.263279	0.304066	-0.0435539	-0.244414
	2.80787	-3.92539	0.661268	1.16001		-0.255861	0.306234	-0.041832	-0.251443
	2.79763	-3.87629	0.666767	1.11567		-0.249422	0.307168	-0.0394893	-0.257803
	2.77863	-3.82472	0.665554	1.07177		-0.243972	0.306817	-0.0364448	-0.263358
	2.75165	-3.77162	0.657248	1.0291		-0.239367	0.305129	-0.0326328	-0.268042
	2.71765	-3.71786	0.6419	0.988497		-0.23548	0.302135	-0.0280622	-0.271765
	2.67719	-3.66364	0.620063	0.950515		-0.232179	0.298012	-0.0228095	-0.274449
	2.63116	-3.60943	0.592535	0.91581		-0.229346	0.29299	-0.0169653	-0.276162
	2.58015	-3.55573	0.560256	0.884464		-0.226839	0.287331	-0.010522	-0.276987
	2.52575	-3.50275	0.524172	0.856525		-0.224637	0.281336	-0.00346449	-0.276986
	2.46971	-3.45173	0.48494	0.832287		-0.222699	0.2752	0.00422841	-0.2762
	2.41481	-3.40309	0.443385	0.811734		-0.220946	0.269059	0.0126406	-0.274746
	2.36315	-3.35783	0.399863	0.794782		-0.219268	0.262997	0.0216846	-0.272763
	2.31705	-3.31613	0.35518	0.781365		-0.217581	0.256998	0.0312169	-0.270333
	2.27754	-3.27819	0.309649	0.771278		-0.215764	0.251035	0.0410638	-0.267505
	2.2456	-3.24415	0.263939	0.763979		-0.213842	0.245077	0.0509771	-0.264406
	2.22153	-3.21356	0.218646	0.758885		-0.2117	0.23913	0.0607308	-0.26111
	2.20512	-3.18667	0.174399	0.755579		-0.209474	0.233203	0.0700424	-0.257733
	2.19656	-3.16352	0.131321	0.753416		-0.207354	0.227402	0.0788155	-0.254389
	2.19618	-3.14385	0.0898841	0.752105		-0.205442	0.221823	0.0868666	-0.251181
	2.20419	-3.12768	0.0501219	0.751274		-0.203814	0.216625	0.0940665	-0.248252
	2.22078	-3.11414	0.0124674	0.750502		-0.202535	0.211887	0.100293	-0.245735
	2.2457	-3.10302	-0.0228508	0.7493		-0.201478	0.207687	0.105506	-0.243682
	2.27902	-3.09376	-0.055415	0.747513		-0.200641	0.204016	0.109698	-0.242069
	2.31997	-3.08675	-0.0846812	0.744564		-0.199812	0.200872	0.112703	-0.240915
	2.36798	-3.08192	-0.110069	0.740668		-0.198831	0.198195	0.114406	-0.24021
	2.42217	-3.07981	-0.13128	0.735717		-0.197564	0.195922	0.114621	-0.239882
	2.48146	-3.08079	-0.148044	0.729901		-0.195824	0.194033	0.113225	-0.240012
	2.54444	-3.08432	-0.160029	0.723132		-0.193346	0.192566	0.110122	-0.240566
	2.60963	-3.09018	-0.166833	0.715567		-0.189947	0.19156	0.105296	-0.241597
	2.67525	-3.09803	-0.168672	0.70711		-0.185499	0.191109	0.0990527	-0.243207
	2.73969	-3.1075	-0.16552	0.697803		-0.179876	0.191217	0.0917757	-0.245253
	2.80108	-3.11848	-0.157844	0.687696		-0.173119	0.191859	0.0838775	-0.247709
	2.85765	-3.13155	-0.146241	0.67691		-0.165323	0.192961	0.0756479	-0.250438
	2.90818	-3.14707	-0.131277	0.665776		-0.156426	0.194431	0.0673211	-0.253332
	2.95148	-3.16535	-0.113834	0.65484		-0.146507	0.196068	0.0591079	-0.256203
	2.98644	-3.18685	-0.0946306	0.644709		-0.135492	0.197737	0.0510703	-0.258999
	3.01168	-3.21159	-0.074	0.63612		-0.123366	0.19938	0.0431893	-0.261698
	3.02628	-3.23943	-0.0524193	0.629392		-0.110244	0.200897	0.0355521	-0.264253
	3.0299	-3.27017	-0.0304442	0.62509		-0.0962404	0.202207	0.0283254	-0.266667
	3.02187	-3.30259	-0.00862738	0.623359		-0.0815581	0.203243	0.0216302	-0.268871
	3.00229	-3.33567	0.0125003	0.624156		-0.0665215	0.20392	0.0154156	-0.270802
	2.97193	-3.36823	0.0320788	0.627398		-0.0513985	0.204215	0.00973517	-0.272441
	2.93158	-3.39866	0.0492169	0.632923		-0.036438	0.204086	0.00448532	-0.273742
	2.88256	-3.42537	0.0630534	0.640611		-0.0218566	0.203509	-0.000488332	-0.274768
	2.82578	-3.44743	0.0726546	0.650371		-0.00782462	0.20251	-0.00523117	-0.275469
	2.76276	-3.46416	0.0773338	0.66216		0.00555706	0.201165	-0.00973492	-0.275746
	2.69491	-3.47486	0.0766191	0.675463		0.0181205	0.199535	-0.0138769	-0.275518
	2.62348	-3.47864	0.0699663	0.690286		0.0297934	0.197754	-0.0174548	-0.27463
	2.54954	-3.47552	0.0573159	0.706277		0.0404076	0.195999	-0.0204074	-0.272972
	2.47385	-3.46491	0.0388409	0.722985		0.0498397	0.194476	-0.0227101	-0.270439
	2.39752	-3.44749	0.0150547	0.740462		0.057965	0.193346	-0.0244304	-0.267027
	2.32167	-3.42356	-0.013139	0.758372		0.0647224	0.192814	-0.0256097	-0.262804
	2.24715	-3.39399	-0.0446428	0.776451		0.070084	0.192983	-0.0264315	-0.257893
	2.17549	-3.36085	-0.0786192	0.794598		0.074045	0.193913	-0.0269956	-0.252313
	2.10846	-3.32581	-0.114389	0.812597		0.076675	0.195587	-0.0272773	-0.24608
	2.04761	-3.29042	-0.151677	0.830007		0.0780499	0.197968	-0.0273495	-0.239263
	1.99417	-3.25592	-0.190524	0.846512		0.0782402	0.201013	-0.027316	-0.231845
	1.94872	-3.22323	-0.231022	0.86176		0.0774045	0.204635	-0.0272922	-0.223812
	1.91153	-3.1932	-0.273104	0.875284		0.0756499	0.208747	-0.0274932	-0.215246
	1.88238	-3.16623	-0.316227	0.887176		0.0731344	0.213275	-0.028152	-0.206241
	1.86108	-3.14371	-0.359531	0.897731		0.0699826	0.218128	-0.0294184	-0.196963
	1.84827	-3.12649	-0.401684	0.906871		0.0663998	0.223287	-0.0313015	-0.187481
	1.84432	-3.11618	-0.441388	0.915041		0.0625359	0.22868	-0.0337224	-0.177952
	1.84973	-3.11418	-0.477299	0.922246		0.0585259	0.234259	-0.0364585	-0.168514
	1.86451	-3.12075	-0.507903	0.928192		0.0545131	0.23994	-0.0391979	-0.159152
	1.88816	-3.13609	-0.532329	0.932516		0.0506193	0.245646	-0.0416899	-0.149962
	1.92008	-3.15927	-0.549931	0.934343		0.0469628	0.251276	-0.0436898	-0.140948
	1.95917	-3.18902	-0.560208	0.933216		0.0437121	0.256705	-0.0450644	-0.132251
	2.00448	-3.2239	-0.563179	0.928864		0.0409277	0.261877	-0.0457909	-0.124028
	2.05497	-3.26279	-0.558695	0.920921		0.0386884	0.266744	-0.0458229	-0.11645
	2.10958	-3.30445	-0.546802	0.909492		0.0370791	0.27133	-0.0451688	-0.10963
	2.16753	-3.34749	-0.52756	0.895154		0.0360715	0.275689	-0.0438155	-0.103582
	2.22732	-3.39048	-0.500936	0.878384		0.0357071	0.279854	-0.0416902	-0.0984548
	2.28767	-3.43107	-0.467218	0.859547		0.035987	0.283877	-0.0385861	-0.094131
	2.34751	-3.46725	-0.426931	0.838843		0.0368996	0.287824	-0.0343637	-0.090586
	2.40572	-3.49687	-0.381058	0.8167		0.0383845	0.291788	-0.0290117	-0.0879095
	2.46115	-3.51821	-0.33081	0.79347		0.0403012	0.295827	-0.022568	-0.0860392
	2.51323	-3.52998	-0.277495	0.769825		0.0424682	0.299977	-0.0152516	-0.0850423
	2.56104	-3.53132	-0.222708	0.74618		0.0446201	0.304279	-0.00740746	-0.0849341
	2.60355	-3.52183	-0.167354	0.723368		0.0465552	0.308723	0.000564928	-0.0855947
	2.63986	-3.50104	-0.11255	0.702195		0.0480967	0.313359	0.00825	-0.0870081
	2.66894	-3.46927	-0.0590944	0.682726		0.0491828	0.318204	0.0154027	-0.0890754
	2.69013	-3.42682	-0.00786395	0.665374		0.0498327	0.323253	0.0217417	-0.0917512
	2.70337	-3.37455	0.0400586	0.650566		0.0499685	0.328521	0.0271818	-0.0949484
	2.70894	-3.31366	0.0840376	0.638342		0.0495999	0.333979	0.0314603	-0.0987766
	2.70779	-3.24525	0.123013	0.628989		0.0486893	0.339532	0.0343876	-0.103181
	2.70123	-3.17094	0.156299	0.622431		0.0472941	0.344959	0.0358744	-0.108117
	2.69046	-3.09266	0.183348	0.618973		0.0453874	0.350088	0.0357036	-0.113483
	2.67584	-3.01265	0.203907	0.618512		0.0430345	0.354796	0.0338226	-0.119191
	2.65784	-2.93331	0.218031	0.620792		0.0403274	0.359008	0.0302242	-0.125036
	2.63617	-2.85677	0.22586	0.625547		0.037419	0.362741	0.0251621	-0.130884
	2.61026	-2.7853	0.227893	0.632579		0.034488	0.366014	0.0187742	-0.136501
	2.58036	-2.72023	0.224605	0.641814		0.0316353	0.368888	0.0112286	-0.14181
	2.54673	-2.6625	0.216789	0.65279		0.0289698	0.371351	0.00277596	-0.146749
	2.51016	-2.61214	0.205489	0.665301		0.0266144	0.373372	-0.00655169	-0.151285
	2.47202	-2.56945	0.19156	0.679225		0.0245826	0.374895	-0.0166348	-0.155434
	2.43343	-2.53443	0.175923	0.694323		0.022834	0.375871	-0.0273159	-0.159259
	2.39573	-2.50727	0.159344	0.710214		0.0213418	0.376306	-0.0384733	-0.162749
	2.35986	-2.48729	0.142556	0.726667		0.0201341	0.376212	-0.0497846	-0.165877
	2.32637	-2.47413	0.126069	0.743364		0.0192235	0.375632	-0.0609353	-0.168536
	2.29519	-2.46701	0.110128	0.759913		0.0185991	0.374656	-0.0715122	-0.170649
	2.26587	-2.46569	0.0949626	0.775963		0.018331	0.373334	-0.0813452	-0.172125
	2.2383	-2.46944	0.0806898	0.791189		0.01843	0.371723	-0.0901424	-0.17298
	2.21162	-2.47809	0.0677737	0.805023		0.0188975	0.369892	-0.0978898	-0.173251
	2.18478	-2.49208	0.0565582	0.816932		0.0195679	0.36792	-0.104688	-0.173037
	2.15731	-2.51224	0.0471878	0.82618		0.020266	0.36583	-0.110587	-0.172412
	2.12874	-2.5391	0.0400609	0.832398		0.0208214	0.363653	-0.115613	-0.171494
	2.09891	-2.57331	0.0354099	0.835336		0.0210161	0.361454	-0.119803	-0.170311
	2.06795	-2.61503	0.0330758	0.834953		0.0207358	0.359265	-0.123094	-0.168899
	2.0362	-2.66425	0.0323472	0.830727		0.0199554	0.357147	-0.125355	-0.167295
	2.00397	-2.71989	0.0324591	0.822724		0.0187152	0.35515	-0.126555	-0.165504
	1.97133	-2.78056	0.0325373	0.811155		0.0171245	0.353272	-0.126778	-0.163649
	1.93875	-2.84504	0.0315616	0.796032		0.0152459	0.351542	-0.126121	-0.161932
	1.90627	-2.91254	0.0286967	0.777917		0.0131294	0.349975	-0.124788	-0.160593
	1.87405	-2.98192	0.022918	0.75753		0.0108493	0.34858	-0.122835	-0.159956
	1.84258	-3.05278	0.0138214	0.735431		0.00846794	0.347386	-0.120314	-0.160271
	1.81168	-3.12494	0.00126503	0.712759		0.00597371	0.346415	-0.117173	-0.161766
	1.7818	-3.19797	-0.0148262	0.690037		0.00343322	0.34569	-0.11333	-0.164465
	1.75347	-3.27089	-0.0343976	0.667703		0.000879888	0.345194	-0.10869	-0.168365
	1.72701	-3.34235	-0.0573668	0.646358		-0.00169221	0.344889	-0.103139	-0.173345
	1.70354	-3.41096	-0.0835002	0.626455		-0.00423639	0.344712	-0.0968038	-0.179332
	1.68354	-3.47506	-0.112829	0.608039		-0.00671117	0.344629	-0.0898079	-0.186428
	1.66765	-3.53351	-0.145326	0.591482		-0.00903144	0.344635	-0.0824102	-0.194544
	1.65576	-3.58541	-0.180694	0.576996		-0.0110929	0.344689	-0.0747819	-0.203706
	1.64752	-3.62972	-0.2183	0.564767		-0.0127305	0.34478	-0.0671258	-0.213814
	1.6427	-3.66595	-0.257027	0.554855		-0.0138525	0.344876	-0.0595403	-0.224718
	1.64098	-3.6929	-0.2958	0.547305		-0.014448	0.344928	-0.052192	-0.236204
	1.64211	-3.71013	-0.333371	0.542205		-0.0145608	0.344896	-0.0451459	-0.24794
	1.64616	-3.71718	-0.368556	0.539643		-0.0142196	0.344704	-0.0384763	-0.259609
	1.65357	-3.71366	-0.400713	0.539686		-0.0134784	0.344321	-0.0322479	-0.270967
	1.66443	-3.6998	-0.429291	0.542463		-0.0124494	0.343724	-0.0265996	-0.281837
	1.67854	-3.67641	-0.453885	0.548148		-0.0112392	0.342873	-0.0215949	-0.291992
	1.69627	-3.64437	-0.473683	0.556735		-0.00989062	0.341751	-0.0172197	-0.301286
	1.71675	-3.60487	-0.487856	0.567536		-0.0085017	0.340314	-0.0134392	-0.309702
	1.73952	-3.55889	-0.495872	0.580373		-0.00722575	0.338586	-0.0102071	-0.317043
	1.76403	-3.5079	-0.497198	0.594057		-0.00626412	0.336552	-0.00746193	-0.323346
	1.78952	-3.45309	-0.491869	0.608334		-0.00574643	0.334268	-0.00518031	-0.328588
	1.81527	-3.39532	-0.480497	0.622666		-0.0056607	0.331779	-0.0032295	-0.33276
	1.84114	-3.33532	-0.463906	0.636418		-0.00594282	0.32914	-0.00173476	-0.335879
	1.86712	-3.27406	-0.443151	0.649657		-0.00644992	0.326428	-0.00066919	-0.338053
	1.8928	-3.21234	-0.418983	0.66255		-0.0069101	0.323657	-0.000130126	-0.33931
	1.91845	-3.15092	-0.392156	0.674951		-0.00709938	0.320866	-2.45655e-05	-0.33976
	1.94356	-3.09089	-0.363162	0.686764		-0.00679399	0.318071	-0.000192227	-0.339498
	1.96764	-3.03425	-0.332762	0.697814		-0.00588691	0.315328	-0.000480085	-0.3386
	1.99039	-2.98144	-0.301867	0.708096		-0.00433787	0.312727	-0.000780454	-0.337189
	2.01139	-2.93345	-0.271426	0.717833		-0.00208213	0.31036	-0.000998131	-0.335438
	2.03008	-2.89083	-0.242459	0.727549		0.000967844	0.308354	-0.00112733	-0.333294
	2.04651	-2.85388	-0.215784	0.737497		0.00477083	0.306824	-0.00126766	-0.330808
	2.0607	-2.82258	-0.191674	0.747986		0.00929272	0.305848	-0.0015212	-0.328061
	2.07246	-2.79703	-0.170442	0.759509		0.0144403	0.30547	-0.00189434	-0.325037
	2.08207	-2.77712	-0.152009	0.772239		0.0200694	0.305703	-0.00244113	-0.321749
	2.09031	-2.76337	-0.136068	0.786052		0.0259829	0.306562	-0.00302654	-0.31824
	2.09712	-2.75568	-0.122541	0.800697		0.032051	0.308033	-0.00374898	-0.314463
	2.10295	-2.75366	-0.111619	0.81602		0.0381431	0.310107	-0.00456747	-0.31046
	2.10858	-2.75662	-0.103385	0.831863		0.0443223	0.312774	-0.00552715	-0.306226
	2.1144	-2.76484	-0.0976717	0.848144		0.0506045	0.316023	-0.00663244	-0.30186
	2.12023	-2.77749	-0.0946136	0.864133		0.0569407	0.319831	-0.0079464	-0.297383
	2.1272	-2.79369	-0.0941255	0.879445		0.0632278	0.324129	-0.00946875	-0.293069
	2.1353	-2.8127	-0.0957118	0.893327		0.0693338	0.328852	-0.0110991	-0.28903
	2.14529	-2.83381	-0.0987094	0.905246		0.0750721	0.333919	-0.0128458	-0.285343
	2.15791	-2.85619	-0.102314	0.914207		0.0802436	0.339224	-0.0146022	-0.282143
	2.1732	-2.87944	-0.105631	0.919592		0.0847219	0.344669	-0.0162238	-0.27934
	2.19095	-2.90238	-0.107887	0.921144		0.0884866	0.350166	-0.0176015	-0.276901
	2.21065	-2.9243	-0.108362	0.91873		0.0915316	0.355624	-0.0185463	-0.274721
	2.23154	-2.9449	-0.106662	0.912444		0.0937807	0.360923	-0.019143	-0.272747
	2.25258	-2.96304	-0.102715	0.90273		0.0951561	0.365953	-0.0193297	-0.271047
	2.27329	-2.97763	-0.0965637	0.889957		0.0956471	0.370595	-0.019175	-0.269657
	2.29279	-2.98733	-0.088429	0.874769		0.095197	0.374727	-0.0188117	-0.268715
	2.30965	-2.99113	-0.0784315	0.857555		0.0938564	0.378283	-0.0182992	-0.268263
	2.32422	-2.98774	-0.0666838	0.838753		0.0917206	0.381194	-0.0177346	-0.268431
	2.33555	-2.97696	-0.0533303	0.818672		0.0888857	0.383447	-0.0169811	-0.269256
	2.34362	-2.9585	-0.0382489	0.797473		0.0854934	0.385034	-0.0160362	-0.2706
	2.34875	-2.93278	-0.0213859	0.775232		0.0815812	0.385937	-0.0148975	-0.272511
	2.35157	-2.90066	-0.00266838	0.75226		0.0771304	0.386141	-0.0136645	-0.274894
	2.352	-2.86296	0.0178664	0.728948		0.0721007	0.385641	-0.0124278	-0.277782
	2.34971	-2.82011	0.0399915	0.705723		0.0664893	0.384451	-0.011281	-0.281112
	2.34369	-2.77306	0.0633787	0.683102		0.0603459	0.382584	-0.010308	-0.284853
	2.3334	-2.72201	0.0871581	0.661419		0.0537609	0.380093	-0.00965374	-0.28903
	2.31794	-2.66793	0.110707	0.641053		0.0468662	0.377097	-0.00931588	-0.293631
	2.2972	-2.61142	0.133362	0.622109		0.0398049	0.373657	-0.00934081	-0.298596
	2.27138	-2.55389	0.154465	0.604546		0.0327827	0.369879	-0.00975621	-0.303742
	2.2414	-2.49615	0.173591	0.588661		0.0260094	0.365871	-0.0106199	-0.30893
	2.20771	-2.43999	0.190071	0.574729		0.0196648	0.36171	-0.0119506	-0.314003
	2.17093	-2.38695	0.203468	0.563099		0.0139865	0.35752	-0.0137483	-0.318764
	2.13127	-2.33845	0.213518	0.554128		0.00918033	0.353403	-0.0159355	-0.323127
	2.08927	-2.29583	0.22009	0.548369		0.00547082	0.349487	-0.0184893	-0.326998
	2.04564	-2.26	0.223159	0.545581		0.00297625	0.345875	-0.0214547	-0.330328
	2.0015	-2.23152	0.223197	0.545424		0.00169466	0.342625	-0.0249648	-0.333179
	1.95791	-2.21098	0.220798	0.547859		0.00162088	0.339762	-0.0291615	-0.335554
	1.91648	-2.19829	0.21637	0.552281		0.00265833	0.337261	-0.0342791	-0.337391
	1.87852	-2.19368	0.210192	0.557919		0.00464944	0.335157	-0.0404277	-0.338671
	1.84464	-2.19671	0.202526	0.564612		0.00747387	0.333399	-0.0476703	-0.339403
	1.81569	-2.20741	0.193439	0.571863		0.0110251	0.331998	-0.0559333	-0.339508
	1.79155	-2.22463	0.183139	0.579697		0.015237	0.33098	-0.0650172	-0.338929
	1.77232	-2.24828	0.171931	0.587977		0.020063	0.3303	-0.0745741	-0.337644
	1.75839	-2.27767	0.160034	0.596147		0.0254411	0.329917	-0.0843937	-0.335697
	1.75066	-2.31182	0.147891	0.603986		0.0312696	0.32977	-0.0943237	-0.333188
	1.75053	-2.35019	0.135724	0.611525		0.0374965	0.329781	-0.104175	-0.330278
	1.75916	-2.39222	0.123299	0.618515		0.0440581	0.329912	-0.11395	-0.326991
	1.77775	-2.43705	0.110711	0.62472		0.0508988	0.330135	-0.12357	-0.323448
	1.80691	-2.48435	0.0979352	0.630346		0.0579449	0.330451	-0.133053	-0.319563
	1.84621	-2.53311	0.0847094	0.635862		0.0650859	0.330863	-0.142352	-0.315268
	1.89524	-2.58311	0.0710129	0.641514		0.072159	0.331386	-0.151221	-0.310491
	1.95335	-2.63411	0.0566888	0.647748		0.0789883	0.332029	-0.159526	-0.305267
	2.01953	-2.68607	0.0412276	0.65461		0.0853479	0.332787	-0.167101	-0.299777
	2.09299	-2.7381	0.0238758	0.662205		0.0911071	0.333704	-0.173784	-0.294181
	2.17307	-2.79023	0.00407178	0.670682		0.096206	0.334805	-0.179406	-0.288793
	2.25796	-2.84261	-0.0188775	0.679604		0.100579	0.336116	-0.183869	-0.283802
	2.34624	-2.89475	-0.0453648	0.688799		0.104216	0.337689	-0.187151	-0.279452
	2.43653	-2.9464	-0.0753504	0.698261		0.107092	0.339532	-0.189058	-0.275981
	2.52704	-2.99694	-0.108942	0.708225		0.109244	0.341637	-0.189549	-0.27347
	2.61665	-3.04538	-0.14596	0.719041		0.110714	0.343961	-0.188634	-0.272116
	2.70461	-3.09119	-0.186184	0.731026		0.111588	0.346418	-0.186284	-0.271818
	2.79011	-3.13337	-0.229588	0.744226		0.112006	0.348963	-0.182616	-0.272613
	2.87173	-3.17137	-0.276067	0.758703		0.112196	0.351532	-0.177644	-0.274346
	2.94872	-3.20535	-0.325376	0.774308		0.11232	0.354055	-0.171495	-0.276865
	3.01915	-3.23554	-0.377232	0.790721		0.112436	0.356478	-0.164236	-0.280017
	3.08185	-3.26296	-0.431381	0.807399		0.112599	0.358714	-0.155941	-0.283639
	3.1357	-3.28863	-0.487332	0.824395		0.11284	0.360687	-0.14682	-0.28757
	3.17902	-3.31377	-0.544797	0.841723		0.113149	0.362296	-0.137144	-0.291543
	3.21086	-3.33848	-0.603491	0.859679		0.113602	0.363417	-0.127301	-0.295333
	3.23047	-3.36315	-0.663202	0.878705		0.114314	0.363965	-0.117577	-0.298774
	3.23671	-3.38753	-0.72378	0.898934		0.115458	0.363926	-0.108181	-0.301568
	3.22917	-3.41138	-0.784916	0.920288		0.117218	0.363331	-0.0993398	-0.303603
	3.20797	-3.4345	-0.84614	0.942466		0.119698	0.362199	-0.0911349	-0.304695
	3.17379	-3.45729	-0.906528	0.964627		0.122965	0.360576	-0.0836375	-0.304799
	3.12742	-3.48015	-0.964964	0.985333		0.127027	0.358526	-0.0768942	-0.30392
	3.06966	-3.50394	-1.02036	1.00373		0.131841	0.3561	-0.0710417	-0.302114
	3.00167	-3.52875	-1.07148	1.01909		0.137351	0.353371	-0.0661307	-0.299441
	2.92466	-3.55479	-1.11763	1.0306		0.143507	0.350395	-0.0622078	-0.296054
	2.83955	-3.58141	-1.15798	1.03818		0.1502	0.347255	-0.0592175	-0.2922
	2.74775	-3.60806	-1.19206	1.04169		0.157345	0.34406	-0.0571143	-0.288035
	2.6505	-3.6339	-1.21924	1.04101		0.164778	0.340854	-0.0557917	-0.283707
	2.54972	-3.65806	-1.23904	1.03624		0.172372	0.337685	-0.0551482	-0.279388
	2.44629	-3.67988	-1.25087	1.02733		0.179999	0.334591	-0.0550622	-0.275145
	2.34113	-3.69915	-1.25429	1.01437		0.187561	0.331612	-0.0553843	-0.270989
	2.23475	-3.71513	-1.24906	0.998023		0.194979	0.328825	-0.0558886	-0.266918
	2.12761	-3.72787	-1.23525	0.979139		0.202262	0.32628	-0.0562824	-0.262878
	2.02047	-3.73705	-1.2128	0.958045		0.209376	0.32404	-0.0561612	-0.258893
	1.9138	-3.74274	-1.18201	0.935312		0.216329	0.32212	-0.0553544	-0.255083
	1.8087	-3.74496	-1.14317	0.911367		0.223088	0.320503	-0.0537127	-0.251499
	1.70632	-3.74424	-1.09672	0.886034		0.229633	0.319146	-0.0513517	-0.248129
	1.60724	-3.74051	-1.04297	0.859235		0.235883	0.317997	-0.0484785	-0.245066
	1.51283	-3.73376	-0.98242	0.830806		0.241819	0.317022	-0.0454215	-0.242238
	1.42334	-3.72444	-0.915735	0.80092		0.247302	0.316199	-0.042459	-0.239538
	1.33932	-3.71234	-0.843441	0.769867		0.252244	0.315542	-0.0396466	-0.236755
	1.26081	-3.69752	-0.766472	0.738087		0.256555	0.315028	-0.0369333	-0.233802
	1.18782	-3.68056	-0.685489	0.706052		0.260156	0.314627	-0.0341623	-0.230535
	1.12086	-3.66208	-0.601123	0.674812		0.263006	0.314306	-0.0311509	-0.22696
	1.06011	-3.64309	-0.514281	0.645002		0.265114	0.313991	-0.0279014	-0.223128
	1.0059	-3.62404	-0.42573	0.616881		0.266468	0.313649	-0.024325	-0.219165
	0.958442	-3.60605	-0.336078	0.590494		0.267164	0.313237	-0.0205364	-0.21514
	0.917751	-3.58964	-0.246178	0.565788		0.267211	0.312741	-0.0166918	-0.211119
	0.88301	-3.57511	-0.157179	0.542622		0.266582	0.312142	-0.0129573	-0.206971
	0.852889	-3.56263	-0.0697276	0.521059		0.265287	0.311427	-0.00943855	-0.202623
	0.826345	-3.55216	0.0153561	0.501158		0.263321	0.31058	-0.00630134	-0.197916
	0.802071	-3.54423	0.0972583	0.483288		0.26067	0.309596	-0.00368205	-0.192843
	0.779646	-3.53883	0.175377	0.467862		0.257443	0.308463	-0.00165879	-0.187359
	0.758791	-3.53628	0.24913	0.455303		0.253725	0.307185	-0.00029745	-0.181615
	0.739345	-3.53689	0.317484	0.445357		0.249637	0.305779	0.00030243	-0.175714
	0.721167	-3.54091	0.37971	0.437491		0.245244	0.304245	0.000143414	-0.169884
	0.704045	-3.54869	0.434652	0.431104		0.240595	0.302612	-0.000836377	-0.164276
	0.687517	-3.55969	0.481264	0.425313		0.235617	0.300953	-0.00270662	-0.159117
	0.670729	-3.57403	0.518856	0.419478		0.230318	0.299286	-0.00550928	-0.154424
	0.653532	-3.59125	0.547351	0.413009		0.22466	0.297693	-0.00923252	-0.150309
	0.634966	-3.61103	0.566686	0.405628		0.21865	0.296247	-0.0138483	-0.146661
	0.61507	-3.63297	0.577157	0.397272		0.212425	0.294975	-0.0192434	-0.143461
	0.593628	-3.65621	0.5795	0.388133		0.206107	0.293897	-0.0252489	-0.140627
	0.570838	-3.6801	0.574196	0.377972		0.199803	0.292973	-0.0315751	-0.138173
	0.547135	-3.70388	0.561482	0.366686		0.193678	0.292135	-0.0380806	-0.136123
	0.522989	-3.72722	0.542004	0.354315		0.187857	0.291329	-0.0445502	-0.134536
	0.499019	-3.7499	0.515956	0.340976		0.182432	0.290535	-0.0508534	-0.133458
	0.475706	-3.77142	0.484014	0.327087		0.177478	0.289688	-0.0569088	-0.132908
	0.453285	-3.79163	0.446705	0.313341		0.173067	0.288749	-0.0625707	-0.13279
	0.43174	-3.81014	0.404813	0.300628		0.169258	0.287777	-0.0675957	-0.132975
	0.410835	-3.8264	0.35904	0.289711		0.166128	0.286775	-0.0718023	-0.133269
	0.390758	-3.83982	0.310373	0.281721		0.163604	0.285807	-0.0750064	-0.133621
	0.371457	-3.84995	0.260034	0.276918		0.16169	0.284908	-0.0768764	-0.133912
	0.353146	-3.85688	0.208829	0.275533		0.160336	0.284089	-0.0773192	-0.13413
	0.335785	-3.86048	0.158101	0.278182		0.159488	0.283391	-0.0762886	-0.134255
	0.320382	-3.86143	0.108716	0.284535		0.159149	0.282812	-0.0737137	-0.134316
	0.307492	-3.86037	0.0616353	0.295156		0.159315	0.282376	-0.0695932	-0.134354
	0.298441	-3.85776	0.0175612	0.310499		0.160095	0.282109	-0.0639355	-0.134374
	0.29369	-3.85442	-0.0228853	0.331043		0.161501	0.282027	-0.056761	-0.134402
	0.29481	-3.85083	-0.0590008	0.357104		0.163546	0.282123	-0.0482073	-0.134508
	0.302636	-3.84712	-0.0904288	0.38888		0.166139	0.282367	-0.0384652	-0.134713
	0.317907	-3.84351	-0.116714	0.42606		0.169133	0.282725	-0.0277255	-0.135052
	0.340768	-3.83961	-0.137716	0.467938		0.172351	0.283163	-0.0163005	-0.135396
	0.370911	-3.83555	-0.153584	0.513798		0.175568	0.283654	-0.00466475	-0.135581
	0.408068	-3.83131	-0.164594	0.56259		0.178672	0.284211	0.00697462	-0.135411
	0.451747	-3.82703	-0.17112	0.613141		0.181584	0.284809	0.018314	-0.134752
	0.501095	-3.82236	-0.173424	0.664785		0.184197	0.28546	0.029102	-0.133441
	0.555927	-3.81741	-0.172114	0.716276		0.186474	0.286102	0.0390095	-0.131341
	0.615554	-3.81197	-0.167652	0.766527		0.188325	0.286656	0.0477942	-0.128464
	0.679939	-3.8054	-0.160479	0.814019		0.18974	0.287063	0.0551957	-0.124766
	0.747793	-3.79719	-0.151353	0.857852		0.190596	0.287262	0.0608544	-0.120228
	0.817821	-3.78706	-0.140942	0.896901		0.190836	0.287259	0.064494	-0.11478
	0.888418	-3.77444	-0.130113	0.930189		0.190422	0.28709	0.0658454	-0.108431
	0.957887	-3.75931	-0.119628	0.956624		0.189354	0.286815	0.064845	-0.101213
	1.02461	-3.74132	-0.109784	0.976181		0.187591	0.286513	0.0615192	-0.0932097
	1.08741	-3.72073	-0.100691	0.988849		0.18517	0.286206	0.0557731	-0.0845184
	1.14536	-3.69765	-0.0926642	0.995357		0.182122	0.285919	0.0477327	-0.0753552
	1.19791	-3.67266	-0.085331	0.996305		0.178557	0.285637	0.0375361	-0.0659587
	1.24459	-3.64638	-0.0783384	0.992187		0.174648	0.285363	0.0253828	-0.0566711
	1.28473	-3.61958	-0.0714125	0.983373		0.17054	0.2851	0.0114108	-0.0476304
	1.31748	-3.59268	-0.0646528	0.970427		0.166414	0.284846	-0.00416429	-0.039111
	1.34231	-3.56594	-0.0579679	0.953366		0.162463	0.284628	-0.0210605	-0.0312638
	1.3584	-3.53933	-0.0514132	0.932507		0.158775	0.28448	-0.039021	-0.0242761
	1.36505	-3.51338	-0.0452828	0.908706		0.155342	0.284399	-0.0577586	-0.0181294
	1.36173	-3.4881	-0.0393082	0.883029		0.152192	0.284398	-0.0770011	-0.0129438
	1.34904	-3.46427	-0.0337537	0.856487		0.149373	0.284511	-0.0964259	-0.00875169
	1.32729	-3.4423	-0.0284446	0.830109		0.146898	0.284719	-0.115623	-0.00564346
	1.29777	-3.42281	-0.0228308	0.804525		0.14487	0.285009	-0.134328	-0.00365814
	1.26227	-3.40592	-0.0171591	0.780284		0.143385	0.285371	-0.152275	-0.00294944
	1.22258	-3.39139	-0.0115832	0.757541		0.142538	0.285753	-0.169316	-0.00351659
	1.18104	-3.37869	-0.00668418	0.736276		0.142384	0.286136	-0.185309	-0.00547242
	1.13917	-3.36713	-0.00289882	0.716214		0.142867	0.286526	-0.200127	-0.00879845
	1.09846	-3.3564	-0.00104669	0.697308		0.143883	0.286953	-0.213618	-0.0134076
	1.05999	-3.3463	-0.00175551	0.679359		0.145333	0.287484	-0.22569	-0.019113
	1.02425	-3.33618	-0.00514381	0.661991		0.1471	0.288232	-0.236129	-0.0257178
	0.992303	-3.32599	-0.0116801	0.645159		0.149009	0.289264	-0.244816	-0.0329281
	0.964474	-3.31528	-0.0207361	0.628667		0.151007	0.290588	-0.251741	-0.040536
	0.942067	-3.30401	-0.032305	0.612441		0.153094	0.292229	-0.256853	-0.0483535
	0.925936	-3.29185	-0.0460851	0.596648		0.155267	0.294146	-0.260221	-0.0562149
	0.917198	-3.27879	-0.0614389	0.581084		0.157531	0.29625	-0.262008	-0.0639597
	0.916224	-3.2652	-0.0778785	0.565897		0.159874	0.298493	-0.262245	-0.071569
	0.923087	-3.25083	-0.0949302	0.550899		0.162351	0.300773	-0.26092	-0.0787996
	0.937105	-3.236	-0.11204	0.536031		0.164897	0.303043	-0.258137	-0.0854634
	0.956985	-3.2203	-0.128488	0.521127		0.167425	0.305243	-0.253937	-0.0913938
	0.981406	-3.20365	-0.143812	0.506114		0.169905	0.307326	-0.24833	-0.0964787
	1.00859	-3.18609	-0.157575	0.491299		0.172318	0.309229	-0.241428	-0.100615
	1.03684	-3.16766	-0.169185	0.476474		0.174647	0.310906	-0.233364	-0.103761
	1.0647	-3.14886	-0.1786	0.461839		0.176888	0.312344	-0.224237	-0.105926
	1.09119	-3.13003	-0.185415	0.447492		0.179088	0.313504	-0.214197	-0.107149
	1.11554	-3.11206	-0.189512	0.433497		0.181333	0.314361	-0.20331	-0.107474
	1.13705	-3.09504	-0.190798	0.420143		0.183709	0.314925	-0.191673	-0.106923
	1.15539	-3.07903	-0.189376	0.407851		0.1863	0.315196	-0.179459	-0.105474
	1.17012	-3.0637	-0.185003	0.397165		0.18919	0.315191	-0.166888	-0.103314
	1.18093	-3.04776	-0.177855	0.388691		0.1924	0.314903	-0.154003	-0.100523
	1.18701	-3.03048	-0.16794	0.383108		0.195892	0.314362	-0.140988	-0.0971579
	1.18769	-3.0111	-0.155275	0.380621		0.199529	0.313648	-0.127958	-0.0932998
	1.18275	-2.98933	-0.140458	0.381121		0.203184	0.312826	-0.114907	-0.0890625
	1.17166	-2.96505	-0.124234	0.38464		0.206708	0.31199	-0.101732	-0.0845185
	1.15437	-2.9389	-0.107326	0.390616		0.209971	0.311236	-0.0884312	-0.0797177
	1.13098	-2.91123	-0.090972	0.398318		0.212898	0.310624	-0.0750193	-0.0747707
	1.10246	-2.88242	-0.0762751	0.40678		0.215481	0.310198	-0.0614873	-0.0697595
	1.06982	-2.85274	-0.0640638	0.414948		0.217685	0.309942	-0.0479292	-0.0647685
	1.03374	-2.82243	-0.0547617	0.421714		0.21945	0.309818	-0.03442	-0.0598186
	0.994289	-2.79215	-0.0489536	0.426342		0.220638	0.309825	-0.0210868	-0.0549048
	0.952205	-2.76277	-0.0468275	0.427831		0.221216	0.309987	-0.00803361	-0.0500679
	0.907635	-2.73511	-0.0488707	0.425732		0.221074	0.310339	0.00476404	-0.0453641
	0.860927	-2.7103	-0.0554095	0.419982		0.220154	0.310914	0.0172581	-0.0407902
	0.812526	-2.68916	-0.0667578	0.411203		0.218423	0.311806	0.0293841	-0.0363508
	0.763507	-2.6727	-0.0832081	0.40015		0.215833	0.313046	0.0410222	-0.0319949
	0.715159	-2.66135	-0.104925	0.387966		0.212389	0.314669	0.0520384	-0.0276988
	0.66833	-2.65599	-0.131957	0.375528		0.208088	0.316672	0.062251	-0.0234129
	0.623418	-2.65657	-0.164189	0.363529		0.202927	0.319014	0.0714731	-0.0191079
	0.580768	-2.66398	-0.201355	0.352476		0.197006	0.321658	0.0795582	-0.0147477
	0.540821	-2.678	-0.242886	0.341863		0.190487	0.324572	0.086249	-0.0103924
	0.504034	-2.69867	-0.288061	0.331278		0.183537	0.327686	0.0914663	-0.00602087
	0.470428	-2.72538	-0.335775	0.32052		0.176309	0.330946	0.0950135	-0.00154735
	0.440546	-2.75764	-0.384781	0.309401		0.16899	0.334306	0.0966949	0.003062
	0.414148	-2.79429	-0.434275	0.298503		0.161753	0.337702	0.0964729	0.00787176
	0.390937	-2.83429	-0.48332	0.288047		0.154723	0.341068	0.0943389	0.012849
	0.370494	-2.87715	-0.531183	0.278744		0.148015	0.34436	0.0903733	0.0178659
	0.351877	-2.9222	-0.577253	0.2708		0.141723	0.347483	0.0847362	0.0227841
	0.334735	-2.96932	-0.620901	0.264652		0.135903	0.350382	0.077479	0.0273973
	0.318469	-3.01871	-0.661432	0.260476		0.130607	0.352976	0.0686748	0.0315386
	0.302951	-3.06991	-0.698231	0.258488		0.125798	0.355178	0.0584411	0.0350465
	0.288148	-3.1235	-0.730957	0.25908		0.12145	0.356924	0.0469096	0.0379038
	0.273821	-3.17849	-0.759423	0.262275		0.117569	0.35818	0.0340927	0.0400272
	0.259717	-3.23416	-0.783693	0.268238		0.114191	0.358964	0.0202569	0.0414325
	0.245822	-3.28933	-0.803784	0.276948		0.111345	0.359314	0.00561356	0.0420868
	0.232177	-3.34315	-0.819574	0.28803		0.109078	0.359291	-0.00960772	0.0419339
	0.218698	-3.39458	-0.831054	0.301573		0.10744	0.358963	-0.025094	0.0409362
	0.205781	-3.44244	-0.837967	0.317791		0.106454	0.35838	-0.0405354	0.0391125
	0.194127	-3.48676	-0.839795	0.337086		0.106081	0.357618	-0.0557258	0.0364544
	0.184526	-3.52675	-0.836151	0.359803		0.106301	0.356708	-0.0703514	0.0329505
	0.178412	-3.56242	-0.826683	0.386196		0.107067	0.355706	-0.0842643	0.0286198
	0.176476	-3.59388	-0.810906	0.41585		0.108367	0.354657	-0.0972954	0.02351
	0.179449	-3.6204	-0.788499	0.448259		0.110228	0.353601	-0.109273	0.017648
	0.18807	-3.64262	-0.759389	0.482595		0.112729	0.352565	-0.119983	0.0111238
	0.20241	-3.66042	-0.723661	0.517904		0.115891	0.351571	-0.12936	0.00407831
	0.222361	-3.67408	-0.681836	0.553182		0.119799	0.350665	-0.137201	-0.00325113
	0.247261	-3.68388	-0.634887	0.587914		0.12449	0.349894	-0.143429	-0.010594
	0.27652	-3.6906	-0.583686	0.62167		0.129993	0.349291	-0.147926	-0.0176621
	0.309302	-3.69497	-0.529328	0.653763		0.136292	0.348881	-0.150587	-0.0242762
	0.34502	-3.69774	-0.473075	0.683756		0.143297	0.348678	-0.151293	-0.0301881
	0.382961	-3.69968	-0.415975	0.711068		0.150978	0.348677	-0.150131	-0.0352285
	0.422862	-3.70121	-0.359158	0.735017		0.159228	0.348846	-0.147114	-0.0393346
	0.46458	-3.70241	-0.303643	0.755486		0.167979	0.349116	-0.142405	-0.0423977
	0.507576	-3.70352	-0.25035	0.772055		0.17711	0.349469	-0.136243	-0.0443401
	0.551153	-3.70439	-0.199787	0.784499		0.186513	0.349883	-0.128926	-0.0451345
	0.594796	-3.7048	-0.152533	0.792956		0.196079	0.350348	-0.120668	-0.0448869
	0.637298	-3.7043	-0.108642	0.797792		0.205595	0.350871	-0.111666	-0.0435886
	0.677801	-3.70253	-0.0682101	0.799233		0.214872	0.351471	-0.102028	-0.0414422
	0.715387	-3.69893	-0.0316759	0.797763		0.223723	0.352164	-0.0918997	-0.0385808
	0.749517	-3.69256	0.000553232	0.794026		0.231999	0.352964	-0.0814144	-0.0350854
	0.780217	-3.68263	0.0280986	0.788127		0.239626	0.353855	-0.0706465	-0.0310996
	0.807007	-3.66882	0.0506827	0.780173		0.246489	0.354809	-0.0597444	-0.0266526
	0.829363	-3.65079	0.0683478	0.769814		0.252583	0.35582	-0.0488804	-0.0218185
	0.846806	-3.62844	0.0813099	0.756485		0.257847	0.356867	-0.0382352	-0.0167479
	0.858888	-3.60163	0.0904227	0.739694		0.262256	0.357901	-0.0278944	-0.0117075
	0.865111	-3.56977	0.0964039	0.719386		0.265777	0.358901	-0.0179706	-0.006927
	0.865296	-3.533	0.0997982	0.696012		0.268377	0.35984	-0.00852866	-0.00272266
	0.859606	-3.4914	0.101679	0.67057		0.270085	0.360708	0.000346975	0.000617849
	0.848602	-3.44529	0.102357	0.644693		0.270914	0.361527	0.00863469	0.00296989
	0.832404	-3.39492	0.102243	0.619753		0.270909	0.362316	0.0163037	0.00422304
	0.811276	-3.34138	0.101591	0.597208		0.27014	0.363081	0.0234698	0.00436221
	0.785171	-3.28532	0.100353	0.578286		0.268686	0.363822	0.0301424	0.00353942
	0.754275	-3.22762	0.0983778	0.563231		0.266643	0.364525	0.0365183	0.0018031
	0.719263	-3.1686	0.0954539	0.552419		0.264107	0.36516	0.0427042	-0.000652597
	0.681135	-3.10887	0.0916	0.545571		0.261159	0.3657	0.0486859	-0.00366424
	0.640744	-3.04865	0.0867693	0.542698		0.257872	0.366095	0.0543829	-0.00699808
	0.599004	-2.98797	0.0812053	0.543647		0.25431	0.366313	0.0596593	-0.0104889
	0.556682	-2.92733	0.075088	0.548454		0.250563	0.366335	0.0642848	-0.0138609
	0.514548	-2.86696	0.0682343	0.557191		0.246752	0.366126	0.0681922	-0.0169406
	0.473017	-2.80737	0.0607665	0.569397		0.243028	0.365662	0.0713503	-0.0196146
	0.432709	-2.74915	0.052499	0.585279		0.239574	0.364945	0.0738768	-0.0217616
	0.394059	-2.69261	0.043519	0.60477		0.236536	0.363968	0.0758514	-0.0233719
	0.35746	-2.63835	0.0341309	0.627641		0.234032	0.362745	0.0774907	-0.0244394
	0.323523	-2.58672	0.0244754	0.654028		0.232047	0.361293	0.0788359	-0.0249035
	0.291705	-2.5384	0.0150864	0.683571		0.230542	0.359636	0.0799118	-0.0247452
	0.262045	-2.4937	0.00651258	0.716209		0.229428	0.357826	0.0807915	-0.0239774
	0.234684	-2.45355	-0.00103924	0.751308		0.228643	0.35592	0.0813405	-0.0226121
	0.209455	-2.41858	-0.00763857	0.787792		0.228123	0.353983	0.081633	-0.0207131
	0.186431	-2.38874	-0.012867	0.824499		0.22785	0.352082	0.0817691	-0.0184823
	0.166013	-2.36406	-0.0166975	0.860484		0.227844	0.350285	0.0819121	-0.0160303
	0.148345	-2.34382	-0.018606	0.895237		0.228143	0.348654	0.082314	-0.0135341
	0.133522	-2.32701	-0.0180952	0.928147		0.228698	0.347223	0.0831404	-0.0111524
	0.122057	-2.31289	-0.0144923	0.959206		0.22947	0.346048	0.0845411	-0.00893822
	0.113837	-2.30017	-0.00713527	0.98824		0.230359	0.345146	0.0866155	-0.00696175
	0.108728	-2.28819	0.00452495	1.01467		0.2313	0.344539	0.0893886	-0.00530018
	0.106914	-2.27627	0.0207399	1.03813		0.232175	0.34423	0.092771	-0.0040263
	0.107845	-2.26383	0.0413391	1.05779		0.232961	0.344231	0.0966863	-0.0032735
	0.111198	-2.25003	0.0660177	1.07285		0.233636	0.344532	0.101039	-0.003138
	0.116163	-2.23467	0.0943131	1.08291		0.234255	0.345143	0.105586	-0.00361236
	0.121501	-2.21729	0.125024	1.08803		0.234896	0.346065	0.110192	-0.0046091
	0.125982	-2.19792	0.157357	1.08835		0.235584	0.347301	0.114629	-0.00603555
	0.128532	-2.17687	0.190261	1.08419		0.236391	0.34879	0.118698	-0.00764883
	0.128302	-2.15487	0.222781	1.0755		0.237388	0.350489	0.122249	-0.00922444
	0.124553	-2.13253	0.254078	1.06212		0.238582	0.352298	0.125127	-0.010634
	0.117466	-2.11059	0.283469	1.04437		0.23997	0.354105	0.127235	-0.0118
	0.106902	-2.08965	0.310401	1.02241		0.241503	0.355828	0.128537	-0.0126485
	0.0931673	-2.07025	0.334225	0.996484		0.243158	0.357416	0.129053	-0.0132515
	0.0762133	-2.05293	0.354513	0.967067		0.244835	0.358842	0.128778	-0.0135741
	0.0555651	-2.0384	0.371103	0.935118		0.246496	0.360124	0.12782	-0.0137343
	0.0312213	-2.02727	0.383769	0.901437		0.248051	0.36127	0.126219	-0.0138173
	0.00308059	-2.0203	0.392564	0.866867		0.249482	0.362288	0.123937	-0.0138114
	-0.0286126	-2.01818	0.397339	0.832403		0.250817	0.363174	0.121	-0.013772
	-0.0631144	-2.02155	0.398405	0.799004		0.252075	0.363914	0.117408	-0.0136958
	-0.0995828	-2.03091	0.396162	0.767697		0.25328	0.364466	0.113198	-0.0136635
	-0.13728	-2.04689	0.390832	0.739301		0.254435	0.364792	0.108472	-0.0136245
	-0.175771	-2.06999	0.382976	0.714183		0.255517	0.364902	0.10343	-0.0136728
	-0.214688	-2.10009	0.373252	0.692515		0.256489	0.364772	0.0982704	-0.0138958
	-0.253449	-2.1367	0.362054	0.674201		0.257284	0.364427	0.0931637	-0.0143783
	-0.291772	-2.17898	0.349921	0.659091		0.257876	0.363879	0.0882069	-0.0151969
	-0.328782	-2.22589	0.337488	0.647415		0.258201	0.363164	0.0834264	-0.0163775
	-0.364012	-2.27606	0.325354	0.639469		0.258286	0.362321	0.0787673	-0.0178848
	-0.396866	-2.32873	0.314034	0.63567		0.258104	0.361398	0.0741606	-0.0197562
	-0.427241	-2.38323	0.304335	0.636868		0.257668	0.360414	0.0695583	-0.0218981
	-0.455784	-2.43953	0.296523	0.643047		0.257011	0.359393	0.06499	-0.0243237
	-0.483259	-2.49738	0.290559	0.654613		0.256205	0.358362	0.060615	-0.0269148
	-0.510221	-2.55656	0.286269	0.671293		0.255315	0.357377	0.0565416	-0.0295696
	-0.537401	-2.61665	0.282933	0.693005		0.254442	0.356439	0.0529583	-0.0321448
	-0.564917	-2.67663	0.28004	0.719311		0.253683	0.355604	0.0499389	-0.0345666
	-0.593383	-2.73547	0.277315	0.749455		0.253125	0.354888	0.0474382	-0.0366815
	-0.622219	-2.792	0.274262	0.78271		0.252847	0.354328	0.0453649	-0.0384028
	-0.651522	-2.84554	0.270678	0.817656		0.252879	0.353937	0.0435968	-0.0396265
	-0.680506	-2.89589	0.266261	0.853331		0.253242	0.35374	0.0421118	-0.0402757
	-0.708852	-2.94288	0.260569	0.88851		0.253992	0.35376	0.040975	-0.0402776
	-0.735861	-2.98656	0.252801	0.922351		0.255211	0.354027	0.0403162	-0.0396022
	-0.760449	-3.02678	0.2423	0.95449		0.256938	0.35456	0.0403492	-0.0381968
	-0.782042	-3.06354	0.228593	0.984129		0.259224	0.355359	0.0411691	-0.0360218
	-0.800326	-3.09619	0.211644	1.0111		0.262099	0.356414	0.0429049	-0.0330806
	-0.814706	-3.12427	0.191821	1.03484		0.26557	0.357689	0.0453772	-0.0294211
	-0.825568	-3.14771	0.169213	1.05495		0.269575	0.359132	0.0484976	-0.0250396
	-0.832716	-3.16684	0.144443	1.07075		0.274038	0.360655	0.0520451	-0.0201194
	-0.836692	-3.18182	0.118164	1.08119		0.278842	0.362183	0.0558534	-0.0147732
	-0.837771	-3.19301	0.0906502	1.08545		0.283912	0.363634	0.0597891	-0.00917488
	-0.836661	-3.20042	0.0625081	1.08255		0.289137	0.364929	0.0638272	-0.00349628
	-0.833332	-3.204	0.0342638	1.07214		0.294374	0.365999	0.0678887	0.00214155
	-0.827976	-3.20375	0.0066804	1.0541		0.299555	0.366801	0.0720132	0.00765283
	-0.820864	-3.19952	-0.0194761	1.02879		0.304599	0.367312	0.0762221	0.0130004
	-0.811582	-3.19115	-0.0435519	0.996888		0.309367	0.367475	0.0805491	0.0181205
	-0.799927	-3.17889	-0.0650202	0.958989		0.313753	0.36727	0.084935	0.0229588
	-0.785645	-3.16319	-0.0836912	0.915767		0.317608	0.366671	0.0893788	0.0274437
	-0.768214	-3.14427	-0.0991839	0.867308		0.320873	0.365649	0.0937253	0.0314338
	-0.74761	-3.12235	-0.111372	0.814143		0.323455	0.364214	0.0978843	0.0348638
	-0.723976	-3.09749	-0.120185	0.756973		0.325225	0.362378	0.101668	0.0376013
	-0.698042	-3.06955	-0.125526	0.697024		0.32608	0.360192	0.10488	0.0395809
	-0.670411	-3.03877	-0.127396	0.635704		0.325979	0.357708	0.107347	0.0407825
	-0.642309	-3.00552	-0.125975	0.574404		0.324904	0.355006	0.108925	0.0412751
	-0.614603	-2.97021	-0.121612	0.514385		0.322827	0.35213	0.109381	0.0411433
	-0.58803	-2.93346	-0.114518	0.457046		0.319799	0.349116	0.108586	0.040453
	-0.563253	-2.89576	-0.105087	0.403312		0.315909	0.345997	0.106483	0.0393101
	-0.540435	-2.85737	-0.0941903	0.353847		0.311213	0.342786	0.103083	0.0378132
	-0.520159	-2.818	-0.082313	0.309497		0.305817	0.339527	0.0984923	0.0360653
	-0.502929	-2.77744	-0.0702801	0.271171		0.299762	0.336272	0.0928976	0.0341034
	-0.48938	-2.73534	-0.0589107	0.239315		0.293127	0.333104	0.0864788	0.0319639
	-0.480262	-2.69195	-0.0485438	0.214302		0.286028	0.330128	0.0794503	0.0297431
	-0.476201	-2.64767	-0.0395364	0.196284		0.278598	0.327478	0.0720013	0.0276076
	-0.477509	-2.60314	-0.0320235	0.185061		0.271009	0.325266	0.064201	0.0257127
	-0.483915	-2.55898	-0.0260984	0.180441		0.263439	0.323553	0.0562344	0.0242163
	-0.495128	-2.51582	-0.0217363	0.181913		0.25603	0.322368	0.0482379	0.0232706
	-0.510944	-2.47455	-0.0194787	0.18861		0.248925	0.321686	0.0403504	0.0230069
	-0.530652	-2.43571	-0.0195105	0.199869		0.242268	0.321465	0.0327575	0.0233659
	-0.55362	-2.3999	-0.022139	0.214478		0.236217	0.321621	0.0256231	0.0242411
	-0.578876	-2.36792	-0.0279647	0.231276		0.230891	0.322107	0.0191615	0.0254537
	-0.60593	-2.34034	-0.0370799	0.249066		0.226447	0.322906	0.0135589	0.0267979
	-0.633565	-2.31756	-0.0498904	0.266449		0.223011	0.324029	0.00898982	0.0281512
	-0.660349	-2.29985	-0.0663416	0.282574		0.220647	0.325475	0.00559311	0.0293873
	-0.685461	-2.28754	-0.0862504	0.296495		0.219328	0.327207	0.00344539	0.0303783
	-0.70809	-2.28062	-0.109553	0.307937		0.219012	0.329191	0.00265883	0.0310745
	-0.727479	-2.2788	-0.136175	0.315982		0.219626	0.33136	0.00317292	0.0313884
	-0.743451	-2.28185	-0.166101	0.320387		0.221038	0.333637	0.00503788	0.031291
	-0.755667	-2.28901	-0.199113	0.320787		0.223145	0.335945	0.00817798	0.0307076
	-0.764535	-2.29976	-0.235097	0.316918		0.225809	0.338216	0.012497	0.0296655
	-0.770421	-2.31311	-0.273556	0.308738		0.228954	0.340391	0.0179325	0.0281773
	-0.774096	-2.32804	-0.313994	0.295785		0.232482	0.342386	0.0243535	0.026299
	-0.775454	-2.34384	-0.355582	0.27843		0.236308	0.344139	0.0316086	0.0241398
	-0.775286	-2.35969	-0.397497	0.256843		0.240358	0.345594	0.0395221	0.0217353
	-0.774	-2.37469	-0.439131	0.231194		0.244607	0.34673	0.0479717	0.0191411
	-0.771415	-2.38725	-0.479654	0.202067		0.249006	0.347558	0.05687	0.0164441
	-0.767623	-2.3964	-0.518506	0.170049		0.253476	0.348105	0.066206	0.0137015
	-0.762398	-2.40118	-0.554838	0.136248		0.257952	0.348409	0.0760124	0.0110682
	-0.755307	-2.40087	-0.587775	0.101622		0.262402	0.348519	0.0862482	0.00864439
	-0.74626	-2.39511	-0.616608	0.067437		0.266731	0.348476	0.0968469	0.00658562
	-0.735012	-2.38427	-0.640753	0.0350316		0.27091	0.348274	0.107685	0.0050201
	-0.721445	-2.36864	-0.659388	0.00568519		0.274875	0.34793	0.118596	0.0039497
	-0.705715	-2.34878	-0.672187	-0.0198533		0.278646	0.347464	0.129308	0.00334087
	-0.688508	-2.3251	-0.679061	-0.0414793		0.282231	0.34689	0.139718	0.00309585
	-0.67006	-2.29776	-0.679673	-0.0587245		0.285627	0.346209	0.149664	0.00319691
	-0.650765	-2.26717	-0.674006	-0.0718134		0.288827	0.345417	0.159033	0.00363004
	-0.631081	-2.23379	-0.661911	-0.0807778		0.291843	0.344528	0.167744	0.00441298
	-0.611077	-2.19795	-0.643471	-0.085453		0.294666	0.343535	0.175701	0.00561966
	-0.590507	-2.15994	-0.618864	-0.0854458		0.297271	0.342448	0.182845	0.00724003
	-0.56908	-2.12037	-0.588288	-0.0802162		0.299604	0.341276	0.189138	0.00924118
	-0.546824	-2.0795	-0.552225	-0.0695659		0.301673	0.340041	0.194572	0.0115172
	-0.524102	-2.03766	-0.511241	-0.0534137		0.303492	0.338789	0.199095	0.0139012
	-0.501387	-1.99535	-0.466004	-0.0322008		0.30507	0.337503	0.202707	0.0163232
	-0.479614	-1.95275	-0.417016	-0.00620389		0.306424	0.336187	0.205381	0.0187244
	-0.459305	-1.91007	-0.365113	0.0237344		0.30759	0.334824	0.207028	0.0211316
	-0.441025	-1.86782	-0.311085	0.0567315		0.308617	0.33342	0.207693	0.0235592
	-0.424479	-1.82656	-0.25589	0.0919681		0.309499	0.331971	0.207321	0.0260583
	-0.409332	-1.78719	-0.200333	0.128464		0.310228	0.330468	0.205927	0.0286636
	-0.395628	-1.75055	-0.145064	0.165155		0.310792	0.32895	0.203553	0.0313516
	-0.383404	-1.71776	-0.0911504	0.201178		0.31118	0.327411	0.200223	0.0340964
	-0.372999	-1.68967	-0.0392967	0.235708		0.311388	0.325865	0.195969	0.0368594
	-0.364914	-1.66696	0.00986668	0.268416		0.31141	0.324303	0.19087	0.0396494
	-0.359433	-1.64983	0.0550201	0.299008		0.311262	0.322731	0.185009	0.0424161
	-0.356711	-1.63846	0.095225	0.327522		0.310974	0.321163	0.178517	0.0451719
	-0.356691	-1.6331	0.129665	0.353777		0.31056	0.319638	0.171577	0.047909
	-0.359293	-1.63366	0.15785	0.37753		0.310047	0.318208	0.164287	0.050678
	-0.364133	-1.64032	0.179565	0.398566		0.309475	0.316946	0.156769	0.0535501
	-0.371542	-1.65266	0.195143	0.416852		0.308868	0.315897	0.149161	0.0566203
	-0.38153	-1.67011	0.204785	0.432416		0.308232	0.315095	0.141522	0.0599849
	-0.394285	-1.69185	0.208729	0.445647		0.307587	0.314538	0.133904	0.0637139
	-0.410358	-1.71668	0.207622	0.456856		0.30695	0.314212	0.126308	0.0678471
	-0.429549	-1.74352	0.20158	0.466625		0.306363	0.31404	0.118631	0.0724532
	-0.451812	-1.77146	0.191001	0.475118		0.305888	0.313962	0.110782	0.0774844
	-0.477293	-1.79967	0.176453	0.482075		0.305605	0.313923	0.102673	0.0829386
	-0.505402	-1.82712	0.158566	0.486915		0.305618	0.313896	0.0941463	0.0886917
	-0.535927	-1.85307	0.13847	0.488984		0.305998	0.313844	0.0851832	0.0946181
	-0.568537	-1.87719	0.117422	0.487813		0.30678	0.313776	0.0758854	0.100551
	-0.603014	-1.89845	0.0965722	0.483069		0.308008	0.31368	0.066382	0.106235
	-0.638679	-1.91633	0.0769894	0.47481		0.30966	0.313564	0.0569258	0.111497
	-0.675062	-1.93022	0.059503	0.463481		0.311709	0.313431	0.047637	0.116112
	-0.711023	-1.93943	0.0445905	0.449526		0.314095	0.313291	0.0385211	0.11993
	-0.744795	-1.94341	0.0321383	0.433325		0.316767	0.31318	0.0295926	0.122875
	-0.775432	-1.94161	0.022186	0.414488		0.319646	0.31313	0.02077	0.124777
	-0.801024	-1.93395	0.0148003	0.392591		0.322661	0.313145	0.0119951	0.125638
	-0.819783	-1.921	0.0100921	0.367277		0.325744	0.313253	0.00325977	0.125415
	-0.830929	-1.90402	0.00798045	0.337989		0.328835	0.313441	-0.00530967	0.12407
	-0.833707	-1.88401	0.00872024	0.304005		0.331874	0.313705	-0.0135958	0.121591
	-0.828171	-1.86194	0.0123236	0.265502		0.334798	0.314051	-0.0215036	0.118007
	-0.814375	-1.83884	0.0184595	0.22256		0.337523	0.314488	-0.0289331	0.113419
	-0.792955	-1.81512	0.0267152	0.175688		0.340009	0.31506	-0.0358615	0.107894
	-0.764088	-1.79091	0.0364347	0.125421		0.342182	0.315808	-0.0422722	0.101526
	-0.728226	-1.76659	0.0467989	0.0725011		0.344	0.316724	-0.0482413	0.0944682
	-0.685924	-1.7424	0.0574307	0.017966		0.345416	0.317761	-0.0538283	0.086844
	-0.636854	-1.71889	0.0677771	-0.0368378		0.346436	0.318859	-0.059114	0.078805
	-0.581596	-1.69683	0.0776208	-0.0913152		0.34707	0.319952	-0.0641668	0.0704642
	-0.521018	-1.67694	0.0866363	-0.144786		0.347343	0.320943	-0.0690186	0.0619728
	-0.455749	-1.65996	0.0946507	-0.196439		0.347318	0.321786	-0.0736272	0.0535666
	-0.387184	-1.64673	0.101245	-0.245727		0.347055	0.322446	-0.0779063	0.0453539
	-0.316943	-1.63774	0.106025	-0.292611		0.346631	0.32289	-0.0817588	0.0374986
	-0.246978	-1.63343	0.108915	-0.336538		0.346094	0.323074	-0.085162	0.0301749
	-0.178516	-1.63389	0.109692	-0.37686		0.345487	0.322948	-0.0881435	0.0235161
	-0.112969	-1.63899	0.108607	-0.413073		0.34486	0.322459	-0.0906944	0.0176577
	-0.051314	-1.64816	0.105968	-0.444264		0.344274	0.321594	-0.0928496	0.0125493
	0.00565757	-1.66116	0.102135	-0.470042		0.343798	0.320332	-0.0946173	0.00821319
	0.0568114	-1.67741	0.0975206	-0.489822		0.343479	0.318692	-0.0959041	0.00458706
	0.101469	-1.69636	0.0923177	-0.503033		0.343401	0.316703	-0.0966683	0.00148974
	0.141378	-1.71733	0.0848219	-0.51236		0.343573	0.314596	-0.0972804	-0.0010882
	0.173445	-1.7391	0.0768847	-0.515226		0.344169	0.312272	-0.0974028	-0.00328138
	0.197352	-1.7608	0.0688243	-0.511572		0.345254	0.309762	-0.0970329	-0.00510611
	0.212979	-1.7817	0.0609458	-0.501646		0.346875	0.30713	-0.0961396	-0.00662175
	0.220663	-1.80109	0.0534055	-0.485775		0.349064	0.304415	-0.0947028	-0.00784788
	0.220963	-1.81852	0.0462853	-0.464582		0.35182	0.301665	-0.0927235	-0.00883461
	0.214376	-1.83369	0.0398717	-0.438633		0.355113	0.298906	-0.0902189	-0.0096274
	0.201435	-1.84631	0.0343346	-0.408748		0.358907	0.296159	-0.0872436	-0.0103003
	0.182629	-1.85608	0.0297488	-0.375331		0.363162	0.293433	-0.0838545	-0.0109336
	0.158516	-1.86308	0.0262451	-0.338794		0.367833	0.290737	-0.0800969	-0.0116066
	0.12966	-1.86714	0.0238621	-0.299586		0.372858	0.288087	-0.0759907	-0.012398
	0.0972498	-1.86841	0.022726	-0.258151		0.378167	0.285507	-0.0715639	-0.0133865
	0.0620363	-1.86727	0.0229544	-0.215202		0.383686	0.283016	-0.0668253	-0.0145828
	0.0248358	-1.86391	0.0246666	-0.171424		0.389318	0.280649	-0.0617736	-0.0159748
	-0.0133033	-1.85863	0.0279022	-0.127401		0.394975	0.278408	-0.0564381	-0.0175308
	-0.051831	-1.85154	0.0329166	-0.0838891		0.400572	0.276321	-0.0507885	-0.019246
	-0.0903829	-1.84268	0.0398064	-0.0410475		0.406033	0.274382	-0.0448694	-0.0210981
	-0.1284	-1.83204	0.0484657	0.00114565		0.411306	0.272591	-0.0387014	-0.0230755
	-0.165646	-1.81991	0.0588115	0.0428916		0.416361	0.270936	-0.0322543	-0.0251282
	-0.201628	-1.80651	0.0704643	0.0842586		0.421191	0.26941	-0.0256216	-0.0272312
[truncated: 4 more rows]

## Sheet: Fig.5
	Fig.5a										Fig.5b					Fig.5d Left									Fig.5d Right
		Monkey AB		Monkey ZZ		Monkey XW					Scatter		Label			Line Plot					Shade				Line Plot					Shade
		Original	Shuffled	Original	Shuffled	Original	Shuffled				Stimulus dimension	Decision dimension	Stimulus	Decision		stimulus dimension 1	stimulus dimension 2	decision dimension	stimulus label	decision label	Stimulus dimension 1	Stimulus dimension 2	stim_label		stimulus dimension 1	stimulus dimension 2	decision dimension	stimulus label	decision label	Stimulus dimension 1	Stimulus dimension 2	stim_label
	mean	75.10	41.56	56.51	36.73	63.67	27.94				0.185782	14.6394	1	1		-0.424404	2.875147531403323	-4.47085	1	0	1.00117	1.24944	1		-0.0264044	-0.420801	0.0811176	1	0	0.370483	-0.589082	1
	se	6.53	3.47	8.61	2.77	11.24	3.12				-1.9496	15.0685	2	1		-0.445389	2.912458023148156	-4.69026	1	0	0.972885	1.35511	1		-0.0473695	-0.42748	0.0925886	1	0	0.355782	-0.561198	1
											0.659408	25.3278	2	0		-0.481323	2.9809781425686532	-5.11013	1	0	0.930609	1.45668	1		-0.0883362	-0.439654	0.11304894794702572	1	0	0.338822	-0.531237	1
	P-Value		Original								4.52009	17.1452	2	1		-0.521593	3.0697807251080587	-5.69429	1	0	0.873116	1.55362	1		-0.147289	-0.455026	0.13781926876207795	1	0	0.318994	-0.499986	1
			AB	ZZ	XW						3.18648	26.8517	2	0		-0.55287	3.164693291543215	-6.39378	1	0	0.799176	1.64543	1		-0.221088	-0.47046	0.16073591585399943	1	0	0.295689	-0.468232	1
	Shuffled	AB	0.0050								1.46789	30.9034	2	0		-0.562155	3.251560451432103	-7.15271	1	0	0.654782	1.77234	1		-0.305429	-0.482607	0.17507282958268205	1	0	0.25267	-0.421494	1
		ZZ		0.0377							1.71883	25.4578	2	0		-0.538861	3.3179877904911503	-7.91439	1	0	0.534435	1.84896	1		-0.395028	-0.488067	0.17458558602122548	1	0	0.217675	-0.391956	1
		XW			0.0019						2.06047	33.3313	2	0		-0.47701	3.3561184114887856	-8.62782	1	0	0.392982	1.91897	1		-0.483874	-0.48401	0.15434290119359417	1	0	0.176985	-0.364696	1
											1.91255	25.1718	1	0		-0.375958	3.3633510461518776	-9.25332	1	0	0.228747	1.98217	1		-0.565972	-0.468591	0.11163854837827299	1	0	0.130482	-0.3405	1
	Hedge's g		Original								8.30868	14.746	1	1		-0.2406	3.34306	-9.76558	1	0	0.0404878	2.03803	1		-0.635869	-0.441227	0.0464356	1	0	0.0784067	-0.319899	1
			AB	ZZ	XW						-0.586613	28.6811	1	0		-0.0797664	3.303030200840032	-10.1561	1	0	-0.172528	2.08569	1		-0.689417	-0.402641	-0.0386246	1	0	0.0213917	-0.303291	1
	Shuffled	AB	1.77								7.18261	18.1122	1	1		0.0954202	3.254159964413422	-10.4325	1	0	-0.409682	2.12391	1		-0.724265	-0.354732	-0.138482	1	0	-0.0395936	-0.290945	1
		ZZ		1.27							1.24765	29.722	2	0		0.2734099312541985	3.2079778676439523	-10.6155	1	0	-0.66898	2.15055	1		-0.740283	-0.30022	-0.246191	1	0	-0.103427	-0.283265	1
		XW			2.02						3.35846	16.0055	1	1		0.44370071286958224	3.1743201414630007	-10.7355	1	0	-0.947035	2.1638	1		-0.739432	-0.24222	-0.353825	1	0	-0.168821	-0.280686	1
											4.36442	23.234	2	0		0.5972474451665397	3.159782393969261	-10.8277	1	0	-1.23924	2.16181	1		-0.72538	-0.183704	-0.453389	1	0	-0.234401	-0.283626	1
											1.31332	29.7184	2	0		0.7264243883632734	3.1665062249365903	-10.9265	1	0	-1.53991	2.14343	1		-0.702688	-0.127151	-0.537331	1	0	-0.298835	-0.292546	1
											2.71941	15.7196	1	1		0.8239665939521276	3.1920641835030383	-11.0619	1	0	-1.84307	2.10883	1		-0.675916	-0.0743798	-0.59967	1	0	-0.360764	-0.307788	1
											1.43033	27.0851	2	0		0.8826026733332847	3.2299290822815134	-11.2563	1	0	-2.14316	2.05905	1		-0.648644	-0.0263062	-0.636211	1	0	-0.41896	-0.329609	1
											3.37655	24.8771	2	0		0.8947785496009253	3.2716274238663337	-11.5228	1	0	-2.43519	1.99596	1		-0.622688	0.0170592	-0.644889	1	0	-0.472353	-0.357899	1
											3.21979	11.1566	2	1		0.8528786194583007	3.307480798074535	-11.8646	1	0	-2.71457	1.92207	1		-0.597749	0.0561578	-0.625807	1	0	-0.520189	-0.392277	1
											1.86579	29.752	1	0		0.7503815833800906	3.3287529811848806	-12.2767	1	0	-2.97707	1.84023	1		-0.571489	0.0918903	-0.581208	1	0	-0.561939	-0.432022	1
											5.19005	14.7491	1	1		0.5838721779191067	3.329175364430337	-12.7465	1	0	-3.21896	1.75328	1		-0.54024	0.1251817904552574	-0.515334	1	0	-0.597329	-0.476085	1
											2.95398	29.2839	2	0		0.35515779135223347	3.305737960184249	-13.2555	1	0	-3.4361	1.66425	1		-0.500214	0.15681214069123672	-0.433843	1	0	-0.62575	-0.52305	1
											4.28191	9.28613	2	1		0.0726823	3.2593635555844633	-13.7816	1	0	-3.62423	1.57552	1		-0.448963	0.1871849845239495	-0.343247	1	0	-0.646771	-0.571386	1
											7.57176	32.6518	2	0		-0.247257	3.19433	-14.2999	1	0	-3.77929	1.48912	1		-0.386468	0.2161894509489702	-0.250502	1	0	-0.660114	-0.619477	1
											6.57694	22.9072	1	1		-0.581231	3.118402812046806	-14.7845	1	0	-3.89769	1.40687	1		-0.315868	0.243264	-0.162335	1	0	-0.665592	-0.665582	1
											4.68999	22.3637	1	0		-0.900644	3.040763937860686	-15.2102	1	0	-3.97652	1.32937	1		-0.243514	0.26731798276696206	-0.0846354	1	0	-0.663318	-0.708036	1
											8.05124	8.75454	1	1		-1.17523	2.9714733929076527	-15.5532	1	0	-4.01373	1.25615	1		-0.177837	0.2870636799956922	-0.0222192	1	0	-0.653598	-0.745254	1
											4.06245	25.599	1	0		-1.37668	2.9194799083482077	-15.7939	1	0	-4.00891	1.18605	1		-0.127715	0.3011332101741174	0.021371719120580262	1	0	-0.636966	-0.775796	1
											5.51057	11.0093	1	1		-1.48336	2.8916870341999115	-15.918	1	0	-3.96363	1.11725	1		-0.100557	0.30846642221753184	0.043714758472727946	1	0	-0.614181	-0.79845	1
											5.13505	13.7235	1	1		0.8272417951203027	2.3237624215894437	2.9930678914650866	1	1	-3.88141	1.04759	1		0.685123	0.0965407	0.7153561554911059	1	1	-0.586127	-0.812231	1
											3.1983	35.5539	2	0		0.7536037366686634	2.4578582056694893	3.062707247351944	1	1	-3.76724	0.975745	1		0.6277171322988198	0.10026307117963341	0.7410569085524374	1	1	-0.553365	-0.816307	1
											2.6807	34.142	2	0		0.6221429186054643	2.707037759868262	3.2105316395906023	1	1	-3.62732	0.900949	1		0.5194991063727038	0.1082473388695106	0.787501	1	1	-0.516835	-0.810262	1
											7.14395	10.3808	1	1		0.4614040530520567	3.0364432918435673	3.450336542212609	1	1	-3.46802	0.823746	1		0.3728739356269829	0.12168777412500474	0.8451449065432809	1	1	-0.477599	-0.794	1
											6.311	25.7011	1	1		0.30661507815434885	3.402389453617226	3.7970354326105626	1	1	-3.295	0.745397	1		0.20425180560121559	0.14159351148752097	0.9013961103548994	1	1	-0.436798	-0.767787	1
											4.37985	10.9887	1	1		0.19255122605074892	3.760645806362114	4.260745755365205	1	1	-3.11277	0.666774	1		0.0320097	0.1689234593105748	0.942179	1	1	-0.395563	-0.732384	1
											8.58619	32.3015	2	0		0.14606179436880773	4.074430934724982	4.841929846062455	1	1	-2.92457	0.588164	1		-0.125449	0.20390584651618354	0.9538083428065918	1	1	-0.354819	-0.689026	1
											4.24529	11.6312	1	1		0.18004473822695277	4.320388476488658	5.5274827206547394	1	1	-2.733	0.508802	1		-0.252389	0.2462997548596988	0.925107	1	1	-0.315291	-0.63932	1
											5.90426	10.3746	2	1		0.2891788194963252	4.490816009023489	6.290431198715001	1	1	-2.54056	0.426582	1		-0.336747	0.2952911300912747	0.8491260668239494	1	1	-0.277642	-0.585193	1
											5.87068	28.991	2	0		0.4495168063132976	4.594173242510703	7.093671174468918	1	1	-2.34969	0.33897	1		-0.371379	0.34998112234071244	0.7241747297315951	1	1	-0.24247	-0.52862	1
											5.38646	9.52462	1	1		0.6244330021283526	4.649756432624022	7.894530520848294	1	1	-2.16333	0.243842	1		-0.354193	0.40934624780759915	0.5541594246399215	1	1	-0.210304	-0.47136	1
											2.68542	30.1079	1	0		0.7709713983591749	4.682049788543729	8.651063487637199	1	1	-1.98454	0.140579	1		-0.288046	0.47261464966067257	0.3480960186159766	1	1	-0.181762	-0.414835	1
											4.73536	26.8805	1	1		0.8470604047906236	4.7143822201368515	9.328451713724473	1	1	-1.8157	0.0299348	1		-0.179971	0.5394362140161468	0.11832963587862022	1	1	-0.157659	-0.360214	1
											4.6249	38.5259	2	0		0.8225280085760052	4.763099149062411	9.904411005093996	1	1	-1.65875	-0.0857532	1		-0.0402241	0.609674	-0.120689	1	1	-0.138739	-0.308253	1
											2.99765	26.9794	2	0		0.6833900374170276	4.834483830700134	10.370342883697798	1	1	-1.51517	-0.203194	1		0.11877882037481591	0.6834491349009436	-0.354624	1	1	-0.125745	-0.259492	1
											5.83053	22.0604	1	1		0.43486254045756134	4.924431103492687	10.731769710268834	1	1	-1.38529	-0.318641	1		0.28406555301739445	0.7606598042315819	-0.570571	1	1	-0.119337	-0.214286	1
											0.925814	16.8145	1	1		0.0998735	5.019628815336809	11.004890715251829	1	1	-1.26847	-0.428715	1		0.4429213299396743	0.8410658027982805	-0.757988	1	1	-0.120054	-0.172959	1
											3.73494	35.6974	2	0		-0.286454	5.101231070947531	11.213884174636407	1	1	-1.16351	-0.530821	1		0.58428	0.9237990979466213	-0.909282	1	1	-0.128325	-0.135909	1
											4.94502	24.5541	2	0		-0.684034	5.147822713589804	11.38460380345048	1	1	-1.06872	-0.622496	1		0.6993504197131806	1.0074158467664358	-1.01929	1	1	-0.144351	-0.103455	1
											2.02501	26.9861	2	0		-1.05446	5.139376900565023	11.542620250861821	1	1	-0.982278	-0.701831	1		0.7824068103890337	1.0899169114316107	-1.08563	1	1	-0.16812	-0.0758498	1
											5.40471	14.1311	1	1		-1.36868	5.059818184589847	11.709447424683239	1	1	-0.902734	-0.766705	1		0.8309131032124983	1.1683688672005983	-1.10817	1	1	-0.19931	-0.0532619	1
											4.88661	13.8002	1	1		-1.60986	4.899384691751579	11.900479095099813	1	1	-0.828711	-0.815017	1		0.8456336776564131	1.2399179589707419	-1.08949	1	1	-0.237436	-0.0357307	1
											3.2446	28.5557	2	0		-1.77442	4.656433876352731	12.123640338544732	1	1	-0.759826	-0.843998	1		0.8299537543790723	1.301665342050975	-1.03439	1	1	-0.281744	-0.0230883	1
											4.62893	11.2837	1	1		-1.87028	4.338921132313913	12.378812319285945	1	1	-0.696798	-0.850229	1		0.7896980064745635	1.3514376981435916	-0.95002	1	1	-0.331384	-0.0149564	1
											2.19757	30.2868	2	0		-1.91219	3.9653929411610855	12.657791168856994	1	1	-0.640408	-0.830452	1		0.7323087925970471	1.3883527848023742	-0.846096	1	1	-0.385482	-0.0108556	1
											4.07234	19.5632	1	1		-1.91785	3.5646319279809897	12.944553740185226	1	1	-0.5913	-0.781806	1		0.6660572446015306	1.4128501862883431	-0.733625	1	1	-0.443068	-0.0103344	1
											4.12067	22.5994	2	0		-1.90417	3.1731633805850805	13.216815495956132	1	1	-0.550367	-0.702012	1		0.5996626536444628	1.4267859283568094	-0.624807	1	1	-0.503173	-0.0131068	1
											7.5421	15.5377	1	1		-1.88435	2.8315637607025095	13.450327630961812	1	1	-0.517797	-0.589428	1		0.5412979055699652	1.433060349397393	-0.531064	1	1	-0.564745	-0.0189515	1
											7.76339	18.6524	1	1		-1.86712	2.578123337210042	13.62182504127624	1	1	-0.493068	-0.443545	1		0.498028	1.4348740549060905	-0.462416	1	1	-0.62684	-0.0277912	1
											10.4404	33.502	2	0		-1.85736	2.443068681674047	13.712917560151954	1	1	-0.474851	-0.264379	1		0.4750103027790143	1.4349992752731597	-0.426092	1	1	-0.688458	-0.0396586	1
											4.07547	23.1128	1	1		1.2382007751786948	3.7489477615784383	-0.317708	2	0	-0.461515	-0.0522443	1		0.0865872	-0.647937	0.3834949891641509	2	0	-0.748809	-0.0545985	1
											3.67997	24.8585	2	0		1.2791796668488715	3.7466037718445184	-0.463306	2	0	-0.451665	0.192205	1		0.0681201	-0.692557	0.35023123183354554	2	0	-0.807239	-0.0726065	1
											6.37409	29.418	2	0		1.3551222308198823	3.7434252076650307	-0.742079	2	0	-0.44419	0.46773	1		0.0337813	-0.774742	0.2846535759967913	2	0	-0.863188	-0.0934757	1
											4.96548	13.8806	1	1		1.456194911540719	3.7418142001497574	-1.13073	2	0	-0.437789	0.771179	1		-0.0114557	-0.882105	0.18826513207178744	2	0	-0.916165	-0.116801	1
											8.37469	25.3061	2	1		1.5696381437385791	3.7447696620726534	-1.59767	2	0	-0.430975	1.09769	1		-0.0614082	-0.998153	0.0636841	2	0	-0.965609	-0.142097	1
											4.02069	31.2922	2	0		1.6828889439356292	3.7548887193241205	-2.10604	2	0	-0.422507	1.44055	1		-0.109151	-1.10608	-0.0856928	2	0	-1.01083	-0.168891	1
											2.26472	22.9432	2	0		1.7858460627922823	3.774165594480337	-2.61985	2	0	-0.410423	1.79109	1		-0.148376	-1.19046	-0.254909	2	0	-1.05101	-0.196723	1
											6.18167	14.5192	1	1		1.872699664886186	3.803874982460143	-3.10812	2	0	-0.392111	2.13958	1		-0.174283	-1.2398	-0.437514	2	0	-1.0853	-0.225232	1
											3.01083	11.2091	1	1		1.9415914752298136	3.845305296759058	-3.54939	2	0	-0.364875	2.4766	1		-0.183856	-1.24776	-0.625233	2	0	-1.1129	-0.254414	1
											7.19443	19.868	1	1		1.9943937792516238	3.8998502954930334	-3.93439	2	0	-0.326662	2.79382	1		-0.176332	-1.21335	-0.808176	2	0	-1.13315	-0.284495	1
											0.0905149	34.3648	2	0		2.0345209008476073	3.9696004118097363	-4.26705	2	0	-0.276627	3.0844	1		-0.153176	-1.14037	-0.975435	2	0	-1.14583	-0.315978	1
											5.19506	22.555	1	1		2.0654173674913525	4.05784	-4.5629	2	0	-0.214823	3.34302	1		-0.117854	-1.03653	-1.116	2	0	-1.15107	-0.349315	1
											4.35779	28.376	2	0		2.088110929110534	4.168306029022122	-4.84495	2	0	-0.142419	3.56542	1		-0.0753892	-0.91165	-1.22012	2	0	-1.14945	-0.384719	1
											3.48882	25.5794	2	0		2.1003607808358717	4.305559551497847	-5.13797	2	0	-0.0620004	3.74872	1		-0.0318415	-0.776632	-1.28033	2	0	-1.14177	-0.422105	1
											8.43971	6.20439	3	1		2.097863822356694	4.474198609279386	-5.46248	2	0	0.0233247	3.89047	1		0.0063806	-0.642041	-1.29266	2	0	-1.12878	-0.461015	1
											9.42904	10.7465	4	0		2.074331153759977	4.678236910696872	-5.82946	2	0	0.110616	3.98888	1		0.033136047151892514	-0.516922	-1.25688	2	0	-1.11119	-0.500529	1
											5.48209	13.1534	4	0		2.0243188303746127	4.920888541828825	-6.23582	2	0	0.197581	4.04369	1		0.0435275	-0.408786	-1.17633	2	0	-1.08944	-0.539527	1
											4.75725	26.7106	3	0		1.9452128759877243	5.203262725851681	-6.66505	2	0	0.282609	4.05675	1		0.034217717357059016	-0.322084	-1.05749	2	0	-1.06386	-0.577144	1
											3.55553	7.53119	3	1		1.839982098573905	5.524376010148581	-7.09012	2	0	0.365554	4.03198	1		0.0044404	-0.258988	-0.90908	2	0	-1.03474	-0.612908	1
											9.13168	16.8699	3	0		1.7166796551708055	5.879707091215392	-7.47731	2	0	0.44725	3.97498	1		-0.0442262	-0.219107	-0.740828	2	0	-1.0024	-0.646806	1
											4.75135	11.3859	3	1		1.5877732029953429	6.261173510430684	-7.79401	2	0	0.529332	3.89269	1		-0.107514	-0.199722	-0.562661	2	0	-0.967194	-0.679249	1
											2.16496	27.4639	3	0		1.4686106623298405	6.6571	-8.0144	2	0	0.613341	3.7919	1		-0.179462	-0.196664	-0.383895	2	0	-0.929534	-0.710709	1
											7.32065	25.6326	3	1		1.3735723539643154	7.053108818084944	-8.12486	2	0	0.699264	3.67865	1		-0.253144	-0.204785	-0.212543	2	0	-0.889694	-0.741468	1
											6.41768	10.6663	3	1		1.313724774472727	7.432798754766463	-8.1261	2	0	0.785684	3.5569	1		-0.321755	-0.219033	-0.0553076	2	0	-0.84783	-0.771329	1
											4.67269	20.7109	4	0		1.293453440502451	7.780574891603664	-8.03377	2	0	0.869294	3.42946	1		-0.380177	-0.23502	0.0830265	2	0	-0.804069	-0.799461	1
											4.43118	21.2999	4	0		1.3097811439862632	8.083482198628769	-7.87581	2	0	0.945195	3.29892	1		-0.425394	-0.249561	0.19934826351979792	2	0	-0.758561	-0.824602	1
											6.3017	19.8126	3	1		1.3520873014220363	8.331808910153981	-7.68716	2	0	1.00791	3.16815	1		-0.45701	-0.260978	0.2922107135553286	2	0	-0.711646	-0.845521	1
											5.76176	28.0011	3	0		1.405373795951173	8.519849716760705	-7.50452	2	0	1.05306	3.04047	1		-0.476706	-0.268853	0.3613045860873494	2	0	-0.663968	-0.861269	1
											6.58624	27.1728	3	0		1.452679029809709	8.645316140290747	-7.36157	2	0	1.0781	2.9198	1		-0.487359	-0.27349	0.40683053826245696	2	0	-0.616096	-0.871246	1
											6.55306	15.2929	3	1		1.480537139228072	8.708119449193756	-7.28345	2	0	1.08257	2.81024	1		-0.491726	-0.275617	0.4293417810768856	2	0	-0.568499	-0.875386	1
											6.1515	32.1924	4	0		0.24764697737820296	0.8992256454150889	2.904951599608195	2	1	1.06826	2.71499	1		0.160597	0.00437995	0.6977314808397027	2	1	-0.521469	-0.873773	1
											9.01265	17.8563	4	1		0.25202077730696415	0.9057001143507963	2.9311004183008516	2	1	1.03825	2.63588	1		0.14441013178100642	0.021680334047692373	0.6894484058097997	2	1	-0.474969	-0.866424	1
											8.41492	30.73	4	0		0.25968146937524167	0.916867	2.988134778269065	2	1	0.996012	2.57321	1		0.11262254402464723	0.0536688	0.6742114915667441	2	1	-0.428683	-0.853192	1
											4.13609	27.1873	4	0		0.2692191773960605	0.9302859857019772	3.0859469824797543	2	1	0.94479	2.52624	1		0.0662791	0.0957321	0.654457	2	1	-0.382182	-0.833761	1
											6.44619	24.9679	4	0		0.279244	0.944035	3.2374209401422305	2	1	0.886764	2.49435	1		0.00755557	0.1421827512765297	0.6332071852133047	2	1	-0.335033	-0.807824	1
											5.28733	17.2963	3	1		0.289128	0.9590001219931601	3.456642622979127	2	1	0.822691	2.47747	1		-0.0603694	0.18738812992416146	0.6138455208606863	2	1	-0.287054	-0.77551	1
											7.98485	27.6322	4	0		0.29998493703314255	0.9796301049412439	3.756745193090636	2	1	0.752482	2.47671	1		-0.133144	0.22687201637365967	0.5992608750257211	2	1	-0.238456	-0.737438	1
											3.50911	7.0434	4	1		0.31403755480577217	1.0142767133362354	4.146676663629037	2	1	0.676041	2.49401	1		-0.205249	0.25808625553783887	0.5912885625039846	2	1	-0.189719	-0.69482	1
											9.23393	13.6978	4	1		0.33489560892917714	1.074089050126094	4.6288076035187515	2	1	0.593645	2.53207	1		-0.270406	0.2807333478983379	0.5902666510445127	2	1	-0.141503	-0.649216	1
											7.76552	30.0406	4	0		0.3663222902760419	1.1706297368557579	5.197537807266295	2	1	0.506908	2.59318	1		-0.321963	0.29655429778496845	0.5947913187988132	2	1	-0.0947424	-0.602357	1
											8.00639	15.495	3	1		0.4118206031851205	1.3141477003648054	5.837836281970049	2	1	0.419346	2.67835	1		-0.353763	0.3086312269816563	0.6021395913407828	2	1	-0.0503626	-0.555837	1
											7.13017	14.022	3	1		0.4733880611178608	1.5109562765900255	6.527318187685103	2	1	0.336064	2.78671	1		-0.360807	0.32074056765525594	0.6087318106523913	2	1	-0.00914551	-0.511165	1
											9.73612	22.7584	4	1		0.5506359826466865	1.7618639922995047	7.238322899913317	2	1	0.263399	2.91549	1		-0.339959	0.336375	0.6110642198997305	2	1	0.0283052	-0.469663	1
											8.31948	31.3577	4	0		0.6416075591094013	2.0617758015845973	7.941389322516453	2	1	0.208139	3.06079	1		-0.290443	0.3580297176031401	0.6063785258720713	2	1	0.0616103	-0.432475	1
											7.31559	34.4635	4	0		0.74264	2.3999536502128818	8.609490573791634	2	1	0.176333	3.21836	1		-0.213961	0.38673501402083865	0.5933316613260766	2	1	0.0904773	-0.400692	1
											9.07621	16.8684	3	1		0.8498259873707554	2.761478255311865	9.221723529371602	2	1	0.17247	3.38401	1		-0.11476	0.4218183212341573	0.5723812439546629	2	1	0.114607	-0.375213	1
											7.79718	15.6226	3	1		0.9593150180937613	3.1291938235981203	9.765204650298124	2	1	0.200149	3.55408	1		0.00115567	0.46115111964785094	0.5452505390438702	2	1	0.13373	-0.356659	1
											8.17585	17.7558	4	0		1.0685159607859487	3.484892655540548	10.236043606750323	2	1	0.261153	3.72522	1		0.12660079031194307	0.5014463767535579	0.5144421277044907	2	1	0.147589	-0.345243	1
											5.77955	29.632	4	0		1.176508373900806	3.812137213614617	10.638289206043273	2	1	0.356017	3.89405	1		0.25406378435044114	0.5390123590761109	0.48245672640428083	2	1	0.156057	-0.340623	1
											8.02227	31.4987	3	0		1.2833779209862346	4.097144374604217	10.981851176054256	2	1	0.484174	4.05666	1		0.3766247749924862	0.5699999480516171	0.4515060679552112	2	1	0.159129	-0.342126	1
											4.79223	15.5404	3	1		1.3900385525775705	4.32948	11.279064675870904	2	1	0.644179	4.20836	1		0.4886772738397387	0.5914686174704589	0.4225976845537255	2	1	0.157124	-0.348796	1
											3.90389	17.0674	3	1		1.4972141373094958	4.503393885402141	11.542591325316792	2	1	0.833472	4.34405	1		0.5862970043619674	0.6014361178204355	0.3959469866207529	2	1	0.150645	-0.359526	1
											5.92576	28.4048	4	0		1.6047079433771512	4.6178991476454625	11.781965239857922	2	1	1.04854	4.45941	1		0.6675354260727525	0.5993452138355895	0.37106851129605767	2	1	0.140591	-0.373119	1
											10.0973	29.63	3	0		1.7112061315619704	4.6766286253867255	12.002731155071679	2	1	1.28521	4.55137	1		0.7320066597279595	0.5861389085043517	0.3472762409890247	2	1	0.128071	-0.388427	1
											11.2807	27.0464	3	0		1.8137584206830302	4.687990444494892	12.206004139047446	2	1	1.53896	4.61893	1		0.780825	0.5640019993570498	0.32434113228645234	2	1	0.114109	-0.404336	1
											3.9494	10.1161	3	1		1.9085163939183358	4.664111887707246	12.388781868986841	2	1	1.80641	4.66296	1		0.8160264862963837	0.5363649916029848	0.3023455119566588	2	1	0.0996548	-0.419701	1
											6.67578	13.5655	3	1		1.9910356830358795	4.619231534138308	12.545984199667277	2	1	2.08539	4.68624	1		0.8400313140839004	0.5072325837256739	0.28219298348435945	2	1	0.0854045	-0.433601	1
											7.68165	36.2243	4	0		2.0572544003962148	4.568492603842237	12.671418331965274	2	1	2.37474	4.69298	1		0.8554260402176455	0.48080203946389694	0.26510029073663854	2	1	0.0718962	-0.445238	1
											9.10994	30.7376	3	0		2.103623448424591	4.525714018254311	12.758755584649506	2	1	2.67435	4.68773	1		0.864333	0.4607445019976548	0.25268265152199204	2	1	0.0594735	-0.454126	1
											6.97186	25.1248	3	1		2.1275204586681427	4.501412054204109	12.80368237517665	2	1	2.9845	4.6746	1		0.8683762195738604	0.4499688342325203	0.24610567767550695	2	1	0.048285	-0.460118	1
											11.1758	20.3493	4	0		-1.50214	-3.15679	-4.34409	3	0	3.30491	4.65709	1		-0.275418	0.26213273455301545	-0.040373	3	0	0.038602	-0.463258	1
											6.19498	31.2984	4	0		-1.4862	-3.17311	-4.5458	3	0	3.6336	4.63865	1		-0.284807	0.24604640505667325	-0.0507458	3	0	0.0307491	-0.463872	1
											11.6645	34.5884	4	0		-1.45718	-3.20563	-4.9353	3	0	3.96726	4.62273	1		-0.3032	0.21527448738389146	-0.0717284	3	0	0.0252392	-0.462358	1
											5.59809	9.10709	3	1		-1.42014	-3.25395	-5.48551	3	0	4.30152	4.61274	1		-0.329727	0.17263936836191296	-0.103772	3	0	0.0224578	-0.459145	1
											6.56029	33.5228	4	0		-1.38096	-3.31746	-6.15732	3	0	4.63151	4.61223	1		-0.362978	0.12203706753191573	-0.147373	3	0	0.0228274	-0.454415	1
											4.81361	9.10675	3	1		-1.34533	-3.39491	-6.90283	3	0	4.95253	4.62513	1		-0.400954	0.0680502	-0.202701	3	0	0.0267057	-0.448365	1
											4.9006	12.6683	3	1		-1.31696	-3.48456	-7.66916	3	0	5.2603	4.65555	1		-0.441167	0.015539997271053377	-0.269462	3	0	0.0343592	-0.440937	1
											10.6275	30.5425	3	0		-1.29712	-3.58426	-8.40351	3	0	5.5516	4.70647	1		-0.480829	-0.0310191	-0.346748	3	0	0.0460591	-0.431622	1
											5.79455	15.5981	3	1		-1.28428	-3.69176	-9.05905	3	0	5.82365	4.77969	1		-0.517262	-0.0681163	-0.432973	3	0	0.0619132	-0.419673	1
											7.47096	26.4633	3	1		-1.27426	-3.80497	-9.60015	3	0	6.07397	4.8765	1		-0.548266	-0.0937843	-0.525757	3	0	0.0818917	-0.404215	1
											4.87783	12.4137	3	1		-1.26128	-3.9222	-10.0069	3	0	6.29964	4.99725	1		-0.572299	-0.107858	-0.622053	3	0	0.105767	-0.384391	1
											6.07707	27.2108	4	0		-1.23862	-4.04222	-10.2773	3	0	6.49741	5.14205	1		-0.588816	-0.112158	-0.718037	3	0	0.133091	-0.359561	1
											5.14563	20.0786	3	1		-1.19992	-4.16408	-10.427	3	0	6.66448	5.3097	1		-0.598149	-0.110084	-0.809432	3	0	0.163239	-0.329371	1
											7.04225	26.0885	3	0		-1.14053	-4.28649	-10.4869	3	0	6.79811	5.49861	1		-0.601223	-0.106055	-0.891568	3	0	0.195556	-0.293733	1
											5.7262	8.12179	3	1		-1.05832	-4.40782	-10.4989	3	0	6.89643	5.7064	1		-0.599021	-0.104685	-0.959753	3	0	0.229578	-0.252821	1
											4.67757	10.5803	3	1		-0.954411	-4.52555	-10.5093	3	0	6.95864	5.92995	1		-0.591942	-0.109755	-1.00963	3	0	0.265029	-0.206758	1
											5.0224	11.4477	3	1		-0.83396	-4.6361	-10.5631	3	0	6.98452	6.16469	1		-0.579225	-0.123513	-1.03759	3	0	0.301987	-0.155321	1
											5.25182	14.3352	3	1		-0.705807	-4.73534	-10.6973	3	0	6.9734	6.40591	1		-0.558738	-0.145987	-1.04147	3	0	0.340607	-0.098263	1
											5.42324	24.6387	4	0		-0.581677	-4.81862	-10.9373	3	0	6.92365	6.64953	1		-0.526815	-0.174835	-1.02077	3	0	0.380809	-0.0355362	1
											5.83517	18.4945	3	1		-0.475093	-4.88187	-11.2932	3	0	6.83283	6.89165	1		-0.478986	-0.205778	-0.976734	3	0	0.422265	0.0326266	1
											9.81753	20.2556	3	1		-0.399289	-4.92183	-11.7594	3	0	6.69757	7.12889	1		-0.41062	-0.233346	-0.912478	3	0	0.464376	0.10542	1
											8.01356	19.7169	3	1		-0.365177	-4.93689	-12.3162	3	0	6.51513	7.35774	1		-0.318274	-0.251927	-0.832613	3	0	0.506355	0.181524	1
											7.90727	28.8257	3	0		-0.379054	-4.92741	-12.9329	3	0	6.28408	7.57436	1		-0.200929	-0.257063	-0.742734	3	0	0.547424	0.259456	1
											10.1057	19.1073	3	1		-0.441085	-4.89592	-13.5724	3	0	6.00478	7.77508	1		-0.0610241	-0.246463	-0.648894	3	0	0.587129	0.337836	1
											5.67784	20.7828	3	1		-0.544504	-4.84721	-14.196	3	0	5.68001	7.9552	1		0.0949272	-0.220673	-0.557002	3	0	0.62538	0.41569	1
											3.25716	14.9741	3	1		-0.675885	-4.78783	-14.7679	3	0	5.31427	8.1105	1		0.25666557583905136	-0.183199	-0.472404	3	0	0.662526	0.492602	1
											7.19561	23.2958	3	1		-0.817018	-4.72586	-15.2579	3	0	4.91282	8.23794	1		0.41095338557129113	-0.139966	-0.399609	3	0	0.699107	0.568328	1
											8.09082	19.5906	4	0		-0.947311	-4.6697	-15.6429	3	0	4.48099	8.33661	1		0.5434278797348047	-0.098324	-0.342097	3	0	0.7356	0.642722	1
											7.90405	15.0232	3	1		-1.04722	-4.62716	-15.9073	3	0	4.02421	8.40717	1		0.64064	-0.06553	-0.302441	3	0	0.772194	0.715297	1
											4.15587	12.2698	3	1		-1.10132	-4.60429	-16.0416	3	0	3.54773	8.45196	1		0.6920832496527889	-0.0475127	-0.2822	3	0	0.808777	0.785075	1
											6.76495	13.3333	3	1		-1.58382	-2.91694	-0.0835121	3	1	3.05723	8.47414	1		0.0158411	0.48284762474111903	0.2603188616789387	3	1	0.844783	0.850587	1
											9.22088	39.4891	4	0		-1.56016	-2.88944	-0.0430016	3	1	2.55927	8.47672	1		0.0030146	0.4514446678949181	0.26925284516532166	3	1	0.879398	0.910221	1
											6.41845	22.6453	4	0		-1.51335	-2.83734	0.0391573	3	1	2.06114	8.462	1		-0.0227292	0.3916294267963799	0.28739	3	1	0.911552	0.962286	1
											8.75565	29.1294	4	1		-1.44458	-2.76639	0.16522459015558755	3	1	1.57088	8.43086	1		-0.0611193	0.30884715138527896	0.31449	3	1	0.940162	1.00526	1
											7.33487	34.1832	4	0		-1.35559	-2.68471	0.33861920361062375	3	1	1.09695	8.38347	1		-0.110644	0.2108184203525699	0.34932755746194566	3	1	0.964117	1.03795	1
											9.78579	22.275	3	1		-1.24853	-2.60247	0.56365	3	1	0.647632	8.32015	1		-0.167931	0.10653412255346537	0.38935668509052346	3	1	0.982354	1.05945	1
											5.62018	29.3556	4	0		-1.12608	-2.53047	0.8435663784407509	3	1	0.230373	8.2416	1		-0.227297	0.005392	0.43013745556652394	3	1	0.993899	1.0693	1
											9.18451	25.9	4	1		-0.990549	-2.47871	1.1811034572087964	3	1	-0.148365	8.1495	1		-0.28099	-0.0839526	0.4659584020176849	3	1	0.997915	1.06728	1
											3.99348	8.47696	4	0		-0.84414	-2.45504	1.5772413121003193	3	1	-0.482986	8.04648	1		-0.320147	-0.154288	0.49067970328783506	3	1	0.993771	1.0533	1
											4.6127	21.3688	3	1		-0.687857	-2.46319	2.030529610176777	3	1	-0.768934	7.93559	1		-0.335918	-0.201061	0.4991468701887435	3	1	0.981098	1.0275	1
											6.22956	16.175	4	1		-0.521573	-2.50229	2.5379667042948553	3	1	-1.00273	7.81986	1		-0.32114	-0.222445	0.48860646138589225	3	1	0.959842	0.990278	1
											8.90123	23.9922	4	0		-0.344722	-2.56568	3.095198884588338	3	1	-1.18214	7.70097	1		-0.271762	-0.219442	0.4595166269217521	3	1	0.930089	0.942238	1
											5.00904	13.9467	3	1		-0.156461	-2.64251	3.6979760370606183	3	1	-1.30677	7.5793	1		-0.187657	-0.195737	0.4159171557625353	3	1	0.892107	0.88431	1
											6.17543	13.8511	4	1		0.043446	-2.71826	4.342540357287919	3	1	-1.37867	7.45404	1		-0.0729696	-0.156392	0.3648543327571779	3	1	0.846316	0.81786	1
											6.3272	27.2705	4	0		0.2538652802267004	-2.7784	5.025612900609968	3	1	-1.40228	7.32299	1		0.0644401	-0.10744	0.31520237962306485	3	1	0.793343	0.744787	1
											7.99058	19.4507	3	1		0.47219470587851414	-2.81001	5.744131614621068	3	1	-1.38454	7.18361	1		0.21423018831634594	-0.0546896	0.2759022148889828	3	1	0.734084	0.667452	1
											14.4024	36.8516	4	0		0.6943769598667816	-2.80448	6.494333693899243	3	1	-1.33441	7.03358	1		0.36525695636613376	-0.00309251	0.25410631147650387	3	1	0.669804	0.588479	1
											2.55646	10.7236	4	1		0.9150251242506742	-2.75956	7.2700643822131354	3	1	-1.26126	6.87112	1		0.5074798888618834	0.043832197710959545	0.2533095352392459	3	1	0.602085	0.510393	1
											5.76771	29.2737	4	0		1.1285789806199924	-2.67895	8.062297602952519	3	1	-1.17361	6.69572	1		0.6335308053954035	0.0837161	0.2726789995951884	3	1	0.532739	0.435386	1
											6.49233	24.9059	4	0		1.3295865449508486	-2.57215	8.858705417438866	3	1	-1.0784	6.50809	1		0.7397202581939089	0.11547736109315129	0.3072289631945446	3	1	0.463745	0.365094	1
											4.75858	17.7628	3	1		1.5139882635669375	-2.45189	9.643430394743335	3	1	-0.980069	6.30918	1		0.826342	0.13880099055543943	0.34889589305534496	3	1	0.39693	0.300336	1
											7.17111	39.9964	4	0		1.6787349838663803	-2.33236	10.398664719534299	3	1	-0.881092	6.09963	1		0.8968417701128425	0.153882	0.3879890794218888	3	1	0.333842	0.241294	1
											7.57143	25.6427	4	0		1.822333116964079	-2.22586	11.105842746798158	3	1	-0.78313	5.87989	1		0.9565390315655371	0.1613296819187114	0.41565239691810063	3	1	0.275697	0.18756	1
											6.94817	29.1085	4	0		1.9444123691958506	-2.14142	11.747227216371844	3	1	-0.687195	5.64913	1		1.0108663396253053	0.1619580056379999	0.4258035797911972	3	1	0.223392	0.138499	1
											9.47447	26.1683	4	0		2.045255576798868	-2.08309	12.307810306008339	3	1	-0.594798	5.4064	1		1.0636423428073793	0.15694399662823957	0.416332	3	1	0.17755	0.0933545	1
											8.31995	16.7442	3	1		2.126133225391651	-2.04989	12.777467843712738	3	1	-0.508508	5.15048	1		1.116117850565538	0.14784623918303316	0.3896155886699888	3	1	0.138637	0.0514006	1
											5.10137	29.3678	4	0		2.188078028933058	-2.03719	13.15075002544893	3	1	-0.431044	4.88013	1		1.1665757814073576	0.13668484012516416	0.35192569007105123	3	1	0.106959	0.011996	1
											6.74793	18.931	3	1		2.2328627124844966	-2.03743	13.427089119608993	3	1	-0.364566	4.59549	1		1.2111103267334808	0.12557084418959974	0.3120612142598846	3	1	0.0826728	-0.0255572	1
											7.56575	29.119	4	0		2.261943609812918	-2.0431	13.608568069451817	3	1	-0.310402	4.29752	1		1.2446601615518946	0.11667723580279937	0.2791916742510151	3	1	0.06594	-0.06189	1
											8.29444	29.8252	4	0		2.276168526862174	-2.04777	13.698076673600081	3	1	-0.268248	3.98746	1		1.2627557547583874	0.11174068630874316	0.2606716820348102	3	1	0.0568332	-0.0976272	1
											7.26281	27.149	4	0		1.9128491573186908	-4.37684	-1.01744	4	0	-0.236728	3.66706	1		0.471516	0.6824399637396171	1.8114919289780569	4	0	0.0552145	-0.133345	1
											7.11642	24.1382	4	0		1.835527821922658	-4.32228	-1.19892	4	0	-0.213912	3.33852	1		0.4744269150370366	0.6722956125442667	1.731891910450527	4	0	0.0606471	-0.169743	1
											7.37477	25.87	4	0		1.6817387108586166	-4.21582	-1.55316	4	0	-0.197964	3.00475	1		0.4784399152990627	0.6518700202803721	1.5823184792482357	4	0	0.0724279	-0.20751	1
											8.85856	25.2412	4	0		1.4544213486199493	-4.06289	-2.06326	4	0	-0.188249	2.66934	1		0.48053570804926543	0.6211400285655633	1.3801830532553456	4	0	0.0896324	-0.247286	1
											5.80587	33.4582	4	0		1.1593846985975356	-3.87185	-2.70447	4	0	-0.18583	2.33654	1		0.47694138351525694	0.5806088047670015	1.1478858676120178	4	0	0.11102	-0.289781	1
											6.55762	14.3775	3	1		0.8065790515653719	-3.65353	-3.4458	4	0	-0.192987	2.01049	1		0.46412705125256015	0.5312253003037332	0.9092026450785566	4	0	0.135286	-0.335648	1
											4.36872	24.007	4	0		0.4106888566324287	-3.42065	-4.25172	4	0	-0.21277	1.69598	1		0.4395372398795069	0.47482879798206845	0.6854302307649013	4	0	0.161201	-0.3854	1
											8.5889	25.0861	4	0		-0.00931261	-3.18777	-5.0847	4	0	-0.24797	1.39697	1		0.4019787580066372	0.41404744916238484	0.4923425853201281	4	0	0.187903	-0.439036	1
											8.42708	27.9575	3	1		-0.43168	-2.96977	-5.90794	4	0	-0.300276	1.11633	1		0.35180280115158413	0.35177969520017843	0.33849618250890134	4	0	0.214756	-0.495996	1
											10.5499	3.39756	3	1		-0.833668	-2.78135	-6.68908	4	0	-0.369976	0.856696	1		0.2910610738926342	0.29102990293349895	0.2249289151774006	4	0	0.241374	-0.555157	1
											7.65014	34.1911	4	0		-1.19358	-2.63651	-7.40138	4	0	-0.456124	0.620309	1		0.22272290621385388	0.23409608780565594	0.14593123395688495	4	0	0.26743	-0.615108	1
											8.49485	26.2603	4	0		-1.49242	-2.54757	-8.02582	4	0	-0.556756	0.409646	1		0.15030740368069362	0.18219395715046616	0.0914503	4	0	0.292559	-0.674377	1
											8.3144	20.6627	3	1		-1.71446	-2.52455	-8.55178	4	0	-0.669861	0.227772	1		0.0775158	0.13517198430865363	0.0497919	4	0	0.316166	-0.731627	1
											4.94892	12.5159	1	1		-1.84852	-2.57417	-8.97605	4	0	-0.793185	0.0773659	1		0.00756234	0.0916489	0.010591481333213248	4	0	0.337392	-0.7861	1
											2.53111	11.1661	1	1		-1.88767	-2.69953	-9.30187	4	0	-0.924374	-0.038988	1		-0.0568783	0.049558533028565374	-0.033479	4	0	0.355439	-0.837399	1
											5.65963	13.5586	2	1		-1.82949	-2.89818	-9.53813	4	0	-1.06077	-0.119465	1		-0.113648	0.0067948	-0.085348	4	0	0.369768	-0.88536	1
											9.11232	27.8052	2	0		-1.67649	-3.16248	-9.69781	4	0	-1.19845	-0.163236	1		-0.160906	-0.0379957	-0.143364	4	0	0.380283	-0.929672	1
											6.34098	16.8654	2	0		-1.43592	-3.479	-9.79674	4	0	-1.33258	-0.170203	1		-0.197273	-0.0845821	-0.202366	4	0	0.387255	-0.969946	1
											4.09027	28.5083	2	0		-1.11964	-3.82954	-9.85338	4	0	-1.45762	-0.139727	1		-0.221093	-0.130997	-0.255424	4	0	0.39141	-1.0055	1
											4.05296	29.5001	2	0		-0.744246	-4.19285	-9.88693	4	0	-1.56812	-0.0706367	1		-0.230759	-0.173929	-0.295312	4	0	0.393637	-1.03554	1
											5.89129	23.5065	2	0		-0.329279	-4.54738	-9.91685	4	0	-1.65967	0.0392657	1		-0.224917	-0.209192	-0.316182	4	0	0.394741	-1.0594	1
											7.42282	12.6824	1	1		0.10376531830232488	-4.87397	-9.96034	4	0	-1.72941	0.193037	1		-0.202716	-0.232742	-0.315004	4	0	0.395234	-1.07662	1
											3.74329	12.1389	1	1		0.5332256768817273	-5.15816	-10.0303	4	0	-1.776	0.393023	1		-0.164397	-0.241672	-0.291737	4	0	0.395454	-1.08716	1
											4.20913	31.9954	2	0		0.9393718311894734	-5.391	-10.1335	4	0	-1.79947	0.63997	1		-0.111829	-0.235186	-0.249163	4	0	0.395679	-1.09126	1
											5.46751	13.9452	1	1		1.3057731341199628	-5.57023	-10.2679	4	0	-1.80085	0.932145	1		-0.0486265	-0.214792	-0.192646	4	0	0.396275	-1.08942	1
											6.47056	24.4739	1	1		1.6203398461390714	-5.69929	-10.4244	4	0	-1.78146	1.26515	1		0.0197713	-0.184255	-0.129177	4	0	0.39775	-1.08226	1
											13.7965	38.958	1	0		1.8754490210982708	-5.78571	-10.5864	4	0	-1.74305	1.63242	1		0.0866527	-0.149093	-0.06635	4	0	0.400815	-1.07054	1
											3.02593	15.5207	1	1		2.06731	-5.83894	-10.734	4	0	-1.68737	2.02633	1		0.14498135181387134	-0.115441	-0.0114716	4	0	0.406269	-1.05508	1
											7.11488	15.7242	1	1		2.1948487918212107	-5.8682	-10.8465	4	0	-1.61646	2.43913	1		0.18816958747022353	-0.0891861	0.0289927	4	0	0.414886	-1.03657	1
											4.24609	31.5661	2	0		2.258284918624934	-5.88086	-10.9073	4	0	-1.5327	2.86364	1		0.21113122904146084	-0.074803	0.050462	4	0	0.427152	-1.01582	1
											8.58188	16.7511	1	1		-0.693572	-5.83425	2.8700249970058556	4	1	-1.43821	3.29327	1		0.41745804416889226	0.0534805	-0.706789	4	1	0.44322	-0.993641	1
											11.7896	39.9026	2	0		-0.695939	-5.86729	3.0360502663870306	4	1	-1.33493	3.72177	1		0.3999498551493859	0.0499075	-0.680148	4	1	0.462938	-0.970855	1
											7.63734	13.9751	1	1		-0.704447	-5.92824	3.3621438578736353	4	1	-1.22434	4.14238	1		0.36498720955208486	0.0424037	-0.628558	4	1	0.485958	-0.948345	1
											11.6146	17.3187	1	1		-0.725392	-6.00721	3.8370024107392213	4	1	-1.10789	4.5477	1		0.313111	0.0306509	-0.555433	4	1	0.511725	-0.926927	1
[truncated: 15,786 more rows]
